# Supplementary material for: Testing silicone digit extensions as a way to suppress natural sensation to evaluate supplementary tactile feedback
Source: PLoS One. 2021 Sep 1;16(9):e0256753. doi: 10.1371/journal.pone.0256753 (PMC8410127; doi:10.1371/journal.pone.0256753)
Supplement: S2 File — (ZIP) [file pone.0256753.s002.zip]

Archive with 8 entries (7 files):
- Data/
- Data/Study1and2_Questionnaire_extension_feedback.xlsx
- Data/Study1_NasaTLX.xls
- Data/Study1_Task1.xls
- Data/Study1_Task2.xls
- Data/Study2_NasaTLX.xls
- Data/Study2_Task1.xls
- Data/Study2_Task2.xls
