# Supplementary material for: Testing silicone digit extensions as a way to suppress natural sensation to evaluate supplementary tactile feedback
Source: PLoS One. 2021 Sep 1;16(9):e0256753. doi: 10.1371/journal.pone.0256753 (PMC8410127; doi:10.1371/journal.pone.0256753)
Supplement: S2 File — (ZIP) [file pone.0256753.s002.zip › Data/Study1and2_Questionnaire_extension_feedback.xlsx]

## Sheet: Data
Study 1	Subject ID	FB Group	Day	FB received	Task	Rating Scales in (0-100)					Study 2 - GN
	Subject	FB_Group	Day	Condition	Task	Benefit	Comprehension	Usability	Sensation		Day	FB condition	Task	Benefit	Comprehension	Usability	Sensation
	0	cont	1	nofb	1	57	66	67	24		1	nofb	1	87	92	100	96
	0	cont	1	cont	1	53	66	53	53		1	nofb	2	97	98	99	96
	0	cont	1	nofb	2	58	57	64	47		1	desc	1	98	98	99	98
	0	cont	1	cont	2	53	52	58	52		1	desc	2	98	98	98	97
	0	cont	2	cont	1	67	58	63	52		1	nofb2	1	98	97	97	97
	0	cont	2	cont	2	48	52	43	57		1	nofb2	2	97	98	98	98
	0	cont	3	cont	1	64	58	82	43		2	nofb	1	92	99	99	97
	0	cont	3	nofb	1	57	51	52	47		2	nofb	2	93	95	95	95
	0	cont	3	cont	2	47	58	63	53		2	cont	1	93	95	94	93
	0	cont	3	nofb	2	62	62	58	52		2	cont	2	97	96	97	99
	1	desc	1	nofb	1	52	56	52	46		2	nofb2	1	98	98	98	96
	1	desc	1	desc	1	57	57	49	48		2	nofb2	2	97	97	97	97
	1	desc	1	nofb	2	57	47	43	50		3	nofb	1	90	91	88	87
	1	desc	1	desc	2	64	53	55	50		3	nofb	2	89	89	91	89
	1	desc	2	desc	1	52	48	43	43		3	hybr	1	87	92	85	83
	1	desc	2	desc	2	58	46	55	45		3	hybr	2	86	91	90	91
	1	desc	3	desc	1	56	47	53	46		3	nofb2	1	91	92	94	93
	1	desc	3	nofb	1	56	47	54	50		3	nofb2	2	93	96	96	95
	1	desc	3	desc	2	55	45	52	45		4	nofb	1	94	98	97	95
	1	desc	3	nofb	2	53	47	55	50		4	nofb	2	95	96	96	93
	2	hybr	1	nofb	1	36	30	29	30		4	nofb2	1	96	98	97	95
	2	hybr	1	hybr	1	64	70	40	50		4	nofb2	2	95	94	94	92
	2	hybr	1	nofb	2	29	30	25	30
	2	hybr	1	hybr	2	70	75	25	65
	2	hybr	2	hybr	1	67	62	33	50
	2	hybr	2	hybr	2	67	63	43	63
	2	hybr	3	hybr	1	61	45	50	55
	2	hybr	3	nofb	1	38	37	67	54
	2	hybr	3	hybr	2	57	62	37	64
	2	hybr	3	nofb	2	36	31	74	48
	3	hybr	1	nofb	1	50	80	95	80
	3	hybr	1	hybr	1	50	82	100	100
	3	hybr	1	nofb	2	50	88	12	89
	3	hybr	1	hybr	2	90	93	5	96
	3	hybr	2	hybr	1	47	98	87	95
	3	hybr	2	hybr	2	90	95	11	91
	3	hybr	3	hybr	1	80	97	100	100
	3	hybr	3	nofb	1	79	77	79	100
	3	hybr	3	hybr	2	100	98	100	100
	3	hybr	3	nofb	2	100	99	100	100
	4	nofb	1	nofb1	1	83	83	67	62
	4	nofb	1	nofb2	1	82	82	68	62
	4	nofb	1	nofb1	2	82	82	87	67
	4	nofb	1	nofb2	2	82	87	53	67
	4	nofb	2	nofb2	1	72	72	93	71
	4	nofb	2	nofb2	2	73	72	87	73
	4	nofb	3	nofb2	1	72	72	87	73
	4	nofb	3	nofb1	1	73	76	88	77
	4	nofb	3	nofb2	2	72	77	83	73
	4	nofb	3	nofb1	2	77	77	82	77
	5	desc	1	nofb	1	100	99	100	70
	5	desc	1	desc	1	75	100	98	75
	5	desc	1	nofb	2	76	50	48	55
	5	desc	1	desc	2	70	81	95	77
	5	desc	2	desc	1	75	45	50	66
	5	desc	2	desc	2	45	60	63	65
	5	desc	3	desc	1	79	79	67	86
	5	desc	3	nofb	1	2	80	80	50
	5	desc	3	desc	2	80	66	60	80
	5	desc	3	nofb	2	25	60	60	40
	6	cont	1	nofb	1	80	90	85	90
	6	cont	1	cont	1	91	75	50	40
	6	cont	1	nofb	2	90	90	90	90
	6	cont	1	cont	2	75	60	65	50
	6	cont	2	cont	1	70	50	30	60
	6	cont	2	cont	2	58	49	40	50
	6	cont	3	cont	1	65	55	35	45
	6	cont	3	nofb	1	80	95	90	85
	6	cont	3	cont	2	70	60	40	50
	6	cont	3	nofb	2	100	95	75	95
	7	cont	1	nofb	1	63	17	34	17
	7	cont	1	cont	1	68	73	88	52
	7	cont	1	nofb	2	73	18	18	14
	7	cont	1	cont	2	53	73	86	58
	7	cont	2	cont	1	71	71	77	56
	7	cont	2	cont	2	57	47	68	57
	7	cont	3	cont	1	63	62	77	58
	7	cont	3	nofb	1	63	43	37	28
	7	cont	3	cont	2	64	68	82	62
	7	cont	3	nofb	2	64	48	53	47
	8	nofb	1	nofb1	1	85	65	60	55
	8	nofb	1	nofb2	1	65	52	53	58
	8	nofb	1	nofb1	2	85	85	65	52
	8	nofb	1	nofb2	2	85	62	63	50
	8	nofb	2	nofb2	1	95	52	49	43
	8	nofb	2	nofb2	2	95	52	47	41
	8	nofb	3	nofb2	1	94	47	50	45
	8	nofb	3	nofb1	1	95	47	50	45
	8	nofb	3	nofb2	2	95	50	53	43
	8	nofb	3	nofb1	2	95	47	48	49
	9	hybr	1	nofb	1	98	97	98	92
	9	hybr	1	hybr	1	87	97	48	62
	9	hybr	1	nofb	2	98	98	7	88
	9	hybr	1	hybr	2	91	91	17	74
	9	hybr	2	hybr	1	92	93	87	82
	9	hybr	2	hybr	2	93	88	88	88
	9	hybr	3	hybr	1	92	92	88	83
	9	hybr	3	nofb	1	87	93	88	82
	9	hybr	3	hybr	2	92	92	88	82
	9	hybr	3	nofb	2	87	87	87	87
	10	desc	1	nofb	1	62	62	83	57
	10	desc	1	desc	1	69	71	83	66
	10	desc	1	nofb	2	62	64	77	64
	10	desc	1	desc	2	64	64	77	63
	10	desc	2	desc	1	73	72	92	71
	10	desc	2	desc	2	73	73	92	68
	10	desc	3	desc	1	71	71	97	69
	10	desc	3	nofb	1	72	72	97	68
	10	desc	3	desc	2	76	77	92	70
	10	desc	3	nofb	2	77	77	93	70
	11	desc	1	nofb	1	72	72	93	52
	11	desc	1	desc	1	82	82	87	74
	11	desc	1	nofb	2	67	68	97	52
	11	desc	1	desc	2	73	88	82	52
	11	desc	2	desc	1	82	82	83	52
	11	desc	2	desc	2	78	78	83	52
	11	desc	3	desc	1	83	82	88	53
	11	desc	3	nofb	1	76	84	92	52
	11	desc	3	desc	2	82	83	87	51
	11	desc	3	nofb	2	77	82	92	52
	12	hybr	1	nofb	1	75	100	100	100
	12	hybr	1	hybr	1	85	100	95	95
	12	hybr	1	nofb	2	85	100	100	100
	12	hybr	1	hybr	2	88	100	95	86
	12	hybr	2	hybr	1	80	100	95	95
	12	hybr	2	hybr	2	90	95	95	90
	12	hybr	3	hybr	1	80	95	90	90
	12	hybr	3	nofb	1	90	100	100	100
	12	hybr	3	hybr	2	95	100	100	100
	12	hybr	3	nofb	2	85	100	90	90
	13	nofb	1	nofb1	1	80	100	100	72
	13	nofb	1	nofb2	1	95	100	90	80
	13	nofb	1	nofb1	2	50	100	100	90
	13	nofb	1	nofb2	2	50	100	100	85
	13	nofb	2	nofb2	1	50	100	100	90
	13	nofb	2	nofb2	2	50	100	100	90
	13	nofb	3	nofb2	1	50	100	100	90
	13	nofb	3	nofb1	1	65	100	100	95
	13	nofb	3	nofb2	2	65	100	100	90
	13	nofb	3	nofb1	2	50	100	100	100
	14	cont	1	nofb	1	18	43	67	50
	14	cont	1	cont	1	62	63	73	50
	14	cont	1	nofb	2	18	18	68	50
	14	cont	1	cont	2	57	58	48	51
	14	cont	2	cont	1	62	58	43	63
	14	cont	2	cont	2	63	63	44	59
	14	cont	3	cont	1	77	83	68	67
	14	cont	3	nofb	1	63	43	59	50
	14	cont	3	cont	2	62	62	58	53
	14	cont	3	nofb	2	48	63	50	50
	15	nofb	1	nofb1	1	85	90	95	70
	15	nofb	1	nofb2	1	85	84	80	65
	15	nofb	1	nofb1	2	86	84	80	77
	15	nofb	1	nofb2	2	85	80	70	77
	15	nofb	2	nofb2	1	87	85	85	76
	15	nofb	2	nofb2	2	84	85	84	75
	15	nofb	3	nofb2	1	91	91	84	91
	15	nofb	3	nofb1	1	80	83	80	81
	15	nofb	3	nofb2	2	86	80	75	71
	15	nofb	3	nofb1	2	85	85	80	76
	16	desc	1	nofb	1	92	93	92	82
	16	desc	1	desc	1	78	88	88	72
	16	desc	1	nofb	2	65	93	91	92
	16	desc	1	desc	2	78	84	73	58
	16	desc	2	desc	1	92	92	84	67
	16	desc	2	desc	2	93	82	82	62
	16	desc	3	desc	1	72	82	88	73
	16	desc	3	nofb	1	78	93	98	94
	16	desc	3	desc	2	99	88	78	72
	16	desc	3	nofb	2	93	97	97	98
	17	hybr	1	nofb	1	35	60	60	35
	17	hybr	1	hybr	1	65	65	65	50
	17	hybr	1	nofb	2	45	45	40	50
	17	hybr	1	hybr	2	70	70	70	65
	17	hybr	2	hybr	1	70	75	75	55
	17	hybr	2	hybr	2	65	70	60	60
	17	hybr	3	hybr	1	60	70	65	60
	17	hybr	3	nofb	1	50	50	40	50
	17	hybr	3	hybr	2	50	70	70	55
	17	hybr	3	nofb	2	50	50	50	50
	18	nofb	1	nofb1	1	60	70	50	50
	18	nofb	1	nofb2	1	58	68	50	50
	18	nofb	1	nofb1	2	60	60	50	50
	18	nofb	1	nofb2	2	60	65	50	50
	18	nofb	2	nofb2	1	60	70	50	50
	18	nofb	2	nofb2	2	65	65	50	50
	18	nofb	3	nofb2	1	60	65	50	50
	18	nofb	3	nofb1	1	65	65	50	50
	18	nofb	3	nofb2	2	70	65	50	50
	18	nofb	3	nofb1	2	70	65	50	50
	19	nofb	1	nofb1	1	87	77	87	88
	19	nofb	1	nofb2	1	88	87	93	82
	19	nofb	1	nofb1	2	95	93	78	92
	19	nofb	1	nofb2	2	95	92	83	93
	19	nofb	2	nofb2	1	92	92	92	88
	19	nofb	2	nofb2	2	95	92	92	92
	19	nofb	3	nofb2	1	92	93	92	93
	19	nofb	3	nofb1	1	92	93	93	92
	19	nofb	3	nofb2	2	97	93	93	95
	19	nofb	3	nofb1	2	97	92	97	95
	20	cont	1	nofb	1	70	70	50	40
	20	cont	1	cont	1	70	60	60	50
	20	cont	1	nofb	2	60	50	50	50
	20	cont	1	cont	2	75	70	70	80
	20	cont	2	cont	1	75	80	80	75
	20	cont	2	cont	2	80	80	80	85
	20	cont	3	cont	1	75	90	90	90
	20	cont	3	nofb	1	35	45	40	30
	20	cont	3	cont	2	80	85	85	85
	20	cont	3	nofb	2	40	25	25	25
	21	desc	1	nofb	1	72	87	87	87
	21	desc	1	desc	1	50	80	80	80
	21	desc	1	nofb	2	45	50	45	60
	21	desc	1	desc	2	45	50	50	60
	21	desc	2	desc	1	60	70	55	70
	21	desc	2	desc	2	50	50	55	50
	21	desc	3	desc	1	55	60	55	50
	21	desc	3	nofb	1	60	60	55	50
	21	desc	3	desc	2	55	55	55	50
	21	desc	3	nofb	2	55	55	55	50
	22	hybr	1	nofb	1	6	91	100	92
	22	hybr	1	hybr	1	6	100	100	86
	22	hybr	1	nofb	2	2	86	91	86
	22	hybr	1	hybr	2	16	98	99	94
	22	hybr	2	hybr	1	16	98	99	94
	22	hybr	2	hybr	2	17	99	99	94
	22	hybr	3	hybr	1	21	99	99	88
	22	hybr	3	nofb	1	12	94	98	89
	22	hybr	3	hybr	2	21	98	93	94
	22	hybr	3	nofb	2	26	94	94	94
	23	cont	1	nofb	1	75	85	60	45
	23	cont	1	cont	1	90	90	80	70
	23	cont	1	nofb	2	65	90	85	60
	23	cont	1	cont	2	95	80	90	70
	23	cont	2	cont	1	85	75	90	70
	23	cont	2	cont	2	90	80	80	70
	23	cont	3	cont	1	85	80	85	75
	23	cont	3	nofb	1	60	90	90	60
	23	cont	3	cont	2	90	85	85	70
	23	cont	3	nofb	2	70	85	90	60
	24	nofb	1	nofb1	1	100	100	100	100
	24	nofb	1	nofb2	1	100	100	100	100
	24	nofb	1	nofb1	2	95	100	100	100
	24	nofb	1	nofb2	2	95	100	100	100
	24	nofb	2	nofb2	1	100	100	100	100
	24	nofb	2	nofb2	2	95	100	100	100
	24	nofb	3	nofb2	1	100	100	100	100
	24	nofb	3	nofb1	1	100	100	100	100
	24	nofb	3	nofb2	2	100	100	100	100
	24	nofb	3	nofb1	2	100	100	100	100
	25	desc	1	nofb	1	37	57	92	78
	25	desc	1	desc	1	63	63	78	58
	25	desc	1	nofb	2	38	88	86	78
	25	desc	1	desc	2	54	53	48	42
	25	desc	2	desc	1	24	29	49	39
	25	desc	2	desc	2	38	44	47	50
	25	desc	3	desc	1	33	33	56	46
	25	desc	3	nofb	1	23	74	73	83
	25	desc	3	desc	2	47	39	52	39
	25	desc	3	nofb	2	67	74	70	72
	26	cont	1	nofb	1	100	100	100	100
	26	cont	1	cont	1	50	70	100	100
	26	cont	1	nofb	2	50	50	100	100
	26	cont	1	cont	2	30	30	75	100
	26	cont	2	cont	1	50	90	100	100
	26	cont	2	cont	2	50	90	100	100
	26	cont	3	cont	1	50	50	100	100
	26	cont	3	nofb	1	50	85	100	100
	26	cont	3	cont	2	55	65	100	100
	26	cont	3	nofb	2	50	70	100	100
	27	hybr	1	nofb	1	43	52	82	52
	27	hybr	1	hybr	1	62	52	72	78
	27	hybr	1	nofb	2	13	32	52	47
	27	hybr	1	hybr	2	57	57	57	52
	27	hybr	2	hybr	1	62	62	77	68
	27	hybr	2	hybr	2	63	64	57	62
	27	hybr	3	hybr	1	72	73	72	72
	27	hybr	3	nofb	1	32	47	53	48
	27	hybr	3	hybr	2	57	57	58	62
	27	hybr	3	nofb	2	28	47	43	33
	28	desc	1	nofb	1	65	65	80	50
	28	desc	1	desc	1	55	55	75	50
	28	desc	1	nofb	2	50	60	65	50
	28	desc	1	desc	2	50	60	70	50
	28	desc	2	desc	1	55	65	80	50
	28	desc	2	desc	2	60	75	80	45
	28	desc	3	desc	1	60	75	80	50
	28	desc	3	nofb	1	50	50	50	50
	28	desc	3	desc	2	60	70	75	60
	28	desc	3	nofb	2	50	50	50	50
	29	cont	1	nofb	1	38	29	43	42
	29	cont	1	cont	1	50	52	45	56
	29	cont	1	nofb	2	23	35	25	19
	29	cont	1	cont	2	58	45	50	35
	29	cont	2	cont	1	48	66	56	52
	29	cont	2	cont	2	50	56	43	38
	29	cont	3	cont	1	52	62	43	48
	29	cont	3	nofb	1	29	43	28	50
	29	cont	3	cont	2	52	61	63	43
	29	cont	3	nofb	2	18	42	28	50
	30	hybr	1	nofb	1	91	100	100	96
	30	hybr	1	hybr	1	71	78	79	60
	30	hybr	1	nofb	2	80	100	85	100
	30	hybr	1	hybr	2	95	100	95	100
	30	hybr	2	hybr	1	90	95	95	90
	30	hybr	2	hybr	2	90	96	96	91
	30	hybr	3	hybr	1	95	95	97	85
	30	hybr	3	nofb	1	90	100	100	100
	30	hybr	3	hybr	2	98	100	99	96
	30	hybr	3	nofb	2	93	100	100	100
	31	nofb	1	nofb1	1	22	88	87	57
	31	nofb	1	nofb2	1	18	82	83	33
	31	nofb	1	nofb1	2	13	67	67	27
	31	nofb	1	nofb2	2	22	76	73	42
	31	nofb	2	nofb2	1	77	77	78	32
	31	nofb	2	nofb2	2	73	68	68	17
	31	nofb	3	nofb2	1	17	82	77	32
	31	nofb	3	nofb1	1	22	79	77	38
	31	nofb	3	nofb2	2	17	77	72	32
	31	nofb	3	nofb1	2	77	31	72	30
	32	desc	1	nofb	1	55	65	43	57
	32	desc	1	desc	1	60	75	85	68
	32	desc	1	nofb	2	60	70	60	50
	32	desc	1	desc	2	68	80	77	59
	32	desc	2	desc	1	60	75	80	73
	32	desc	2	desc	2	69	84	81	69
	32	desc	3	desc	1	65	83	83	67
	32	desc	3	nofb	1	45	57	47	45
	32	desc	3	desc	2	80	87	87	68
	32	desc	3	nofb	2	58	58	52	48
	33	hybr	1	nofb	1	86	25	71	60
	33	hybr	1	hybr	1	86	26	71	61
	33	hybr	1	nofb	2	76	81	80	81
	33	hybr	1	hybr	2	84	84	84	85
	33	hybr	2	hybr	1	93	93	89	88
	33	hybr	2	hybr	2	89	88	87	84
	33	hybr	3	hybr	1	81	91	93	93
	33	hybr	3	nofb	1	89	95	90	92
	33	hybr	3	hybr	2	86	94	91	89
	33	hybr	3	nofb	2	91	91	87	87
	34	cont	1	nofb	1	33	27	27	27
	34	cont	1	cont	1	63	88	85	62
	34	cont	1	nofb	2	25	25	27	30
	34	cont	1	cont	2	75	90	95	75
	34	cont	2	cont	1	80	77	83	85
	34	cont	2	cont	2	83	85	90	85
	34	cont	3	cont	1	80	80	95	85
	34	cont	3	nofb	1	65	65	75	60
	34	cont	3	cont	2	80	90	90	90
	34	cont	3	nofb	2	75	65	65	70
	35	desc	1	nofb	1	78	77	48	93
	35	desc	1	desc	1	88	88	77	83
	35	desc	1	nofb	2	27	63	73	43
	35	desc	1	desc	2	43	82	28	87
	35	desc	2	desc	1	88	98	50	77
	35	desc	2	desc	2	23	48	24	79
	35	desc	3	desc	1	53	74	91	88
	35	desc	3	nofb	1	28	58	53	98
	35	desc	3	desc	2	47	73	67	88
	35	desc	3	nofb	2	3	97	97	98
	36	nofb	1	nofb1	1	67	67	57	27
	36	nofb	1	nofb2	1	77	77	72	32
	36	nofb	1	nofb1	2	76	77	86	32
	36	nofb	1	nofb2	2	82	87	82	33
	36	nofb	2	nofb2	1	72	88	73	34
	36	nofb	2	nofb2	2	82	82	78	22
	36	nofb	3	nofb2	1	88	87	94	32
	36	nofb	3	nofb1	1	87	93	93	28
	36	nofb	3	nofb2	2	92	92	93	33
	36	nofb	3	nofb1	2	92	93	95	28
	37	cont	1	nofb	1	76	84	68	58
	37	cont	1	cont	1	76	86	72	57
	37	cont	1	nofb	2	82	87	82	57
	37	cont	1	cont	2	81	91	87	52
	37	cont	2	cont	1	76	87	83	66
	37	cont	2	cont	2	72	82	82	63
	37	cont	3	cont	1	63	81	81	73
	37	cont	3	nofb	1	61	82	86	57
	37	cont	3	cont	2	76	87	86	67
	37	cont	3	nofb	2	69	81	83	57
	38	nofb	1	nofb1	1	20	20	15	25
	38	nofb	1	nofb2	1	20	20	15	25
	38	nofb	1	nofb1	2	35	15	25	20
	38	nofb	1	nofb2	2	35	15	25	20
	38	nofb	2	nofb2	1	15	20	15	25
	38	nofb	2	nofb2	2	20	15	15	25
	38	nofb	3	nofb2	1	15	20	20	20
	38	nofb	3	nofb1	1	15	20	20	20
	38	nofb	3	nofb2	2	15	20	15	20
	38	nofb	3	nofb1	2	15	20	20	20
	39	desc	1	nofb	1	60	57	72	62
	39	desc	1	desc	1	52	52	52	57
	39	desc	1	nofb	2	68	67	62	58
	39	desc	1	desc	2	72	57.7	58	52
	39	desc	2	desc	1	52	47	43	47
	39	desc	2	desc	2	62	53	53	52
	39	desc	3	desc	1	57	52	52	52
	39	desc	3	nofb	1	52	58	57	63
	39	desc	3	desc	2	67	58	58	53
	39	desc	3	nofb	2	58	53	52	53
	40	hybr	1	nofb	1	85	80	70	75
	40	hybr	1	hybr	1	95	95	85	70
	40	hybr	1	nofb	2	75	70	75	65
	40	hybr	1	hybr	2	90	90	90	85
	40	hybr	2	hybr	1	75	80	80	80
	40	hybr	2	hybr	2	75	80	85	80
	40	hybr	3	hybr	1	85	85	85	85
	40	hybr	3	nofb	1	85	85	85	85
	40	hybr	3	hybr	2	85	85	85	85
	40	hybr	3	nofb	2	85	85	85	85

## Sheet: raw_measurements
Recalculation		x=x(in cm)*10										"Usability" scale is inverse until and including participant 12. From 13 on we used the new questionaire. (so, only check second column)
Subject ID	Group	Day	Task	FB received	Old (0) or New (1) version of the questionnaire?	Rating Scales in cm						Study 2			Benefit	Comprehension	Usability	Sensation
						Benefit	Comprehension	Usability(original)	Usability	Sensation		Day	Condition	Task
0	cont	1	1	nofb	0	5.7	6.6	3.3	6.7	2.4		1	Nofb	1	8.7	9.2	10	9.6
		1	1	cont		5.3	6.6	4.7	5.3	5.3				2	9.7	9.8	9.9	9.6
		1	2	nofb		5.8	5.7	3.6	6.4	4.7			desc	1	9.8	9.8	9.9	9.8
		1	2	cont		5.3	5.2	4.2	5.8	5.2				2	9.8	9.8	9.8	9.7
		2	1	cont		6.7	5.8	3.7	6.3	5.2			Nofb2	1	9.8	9.7	9.7	9.7
		2	2	cont		4.8	5.2	5.7	4.3	5.7				2	9.7	9.8	9.8	9.8
		3	1	cont		6.4	5.8	1.8	8.2	4.3		2	Nofb	1	9.2	9.9	9.9	9.7
		3	1	nofb		5.7	5.1	4.8	5.2	4.7				2	9.3	9.5	9.5	9.5
		3	2	cont		4.7	5.8	3.7	6.3	5.3			cont	1	9.3	9.5	9.4	9.3
		3	2	nofb		6.2	6.2	4.2	5.8	5.2				2	9.7	9.6	9.7	9.9
1	desc	1	1	nofb	0	5.2	5.6	4.8	5.2	4.6			Nofb2	1	9.8	9.8	9.8	9.6
		1	1	desc		5.7	5.7	5.1	4.9	4.8				2	9.7	9.7	9.7	9.7
		1	2	nofb		5.7	4.7	5.7	4.3	5		3	Nofb	1	9	9.1	8.8	8.7
		1	2	desc		6.4	5.3	4.5	5.5	5				2	8.9	8.9	9.1	8.9
		2	1	desc		5.2	4.8	5.7	4.3	4.3			hybr	1	8.7	9.2	8.5	8.3
		2	2	desc		5.8	4.6	4.5	5.5	4.5				2	8.6	9.1	9	9.1
		3	1	desc		5.6	4.7	4.7	5.3	4.6			Nofb2	1	9.1	9.2	9.4	9.3
		3	1	nofb		5.6	4.7	4.6	5.4	5				2	9.3	9.6	9.6	9.5
		3	2	desc		5.5	4.5	4.8	5.2	4.5		4	Nofb	1	9.4	9.8	9.7	9.5
		3	2	nofb		5.3	4.7	4.5	5.5	5				2	9.5	9.6	9.6	9.3
2	hybr	1	1	nofb	0	3.6	3	7.1	2.9	3			Nofb2	1	9.6	9.8	9.7	9.5
		1	1	hybr		6.4	7	6	4	5				2	9.5	9.4	9.4	9.2
		1	2	nofb		2.9	3	7.5	2.5	3
		1	2	hybr		7	7.5	7.5	2.5	6.5
		2	1	hybr		6.7	6.2	6.7	3.3	5
		2	2	hybr		6.7	6.3	5.7	4.3	6.3
		3	1	hybr		6.1	4.5	5	5	5.5
		3	1	nofb		3.8	3.7	3.3	6.7	5.4
		3	2	hybr		5.7	6.2	6.3	3.7	6.4
		3	2	nofb		3.6	3.1	2.6	7.4	4.8
3	hybr	1	1	nofb	0	5	8	0.5	9.5	8
		1	1	hybr		5	8.2	0	10	10
		1	2	nofb		5	8.8	8.8	1.2	8.9
		1	2	hybr		9	9.3	9.5	0.5	9.6
		2	1	hybr		4.7	9.8	1.3	8.7	9.5
		2	2	hybr		9	9.5	8.9	1.1	9.1
		3	1	hybr		8	9.7	0	10	10
		3	1	nofb		7.9	7.7	2.1	7.9	10
		3	2	hybr		10	9.8	0	10	10
		3	2	nofb		10	9.9	0	10	10
4	nobf	1	1	nofb1	0	8.3	8.3	3.3	6.7	6.2
		1	1	nofb2		8.2	8.2	3.2	6.8	6.2
		1	2	nofb1		8.2	8.2	1.3	8.7	6.7
		1	2	nofb2		8.2	8.7	4.7	5.3	6.7
		2	1	nofb2		7.2	7.2	0.7	9.3	7.1
		2	2	nofb2		7.3	7.2	1.3	8.7	7.3
		3	1	nofb2		7.2	7.2	1.3	8.7	7.3
		3	1	nofb1		7.3	7.6	1.2	8.8	7.7
		3	2	nofb2		7.2	7.7	1.7	8.3	7.3
		3	2	nofb1		7.7	7.7	1.8	8.2	7.7
5	desc	1	1	nofb	0	10	9.9	0	10	7
		1	1	desc		7.5	10	0.2	9.8	7.5
		1	2	nofb		7.6	5	5.2	4.8	5.5
		1	2	desc		7	8.1	0.5	9.5	7.7
		2	1	desc		7.5	4.5	5	5	6.6
		2	2	desc		4.5	6	3.7	6.3	6.5
		3	1	desc		7.9	7.9	3.3	6.7	8.6
		3	1	nofb		0.2	8	2	8	5
		3	2	desc		8	6.6	4	6	8
		3	2	nofb		2.5	6	4	6	4
6	cont	1	1	nofb	0	8	9	1.5	8.5	9
		1	1	cont		9.1	7.5	5	5	4
		1	2	nofb		9	9	1	9	9
		1	2	cont		7.5	6	3.5	6.5	5
		2	1	cont		7	5	7	3	6
		2	2	cont		5.8	4.9	6	4	5
		3	1	cont		6.5	5.5	6.5	3.5	4.5
		3	1	nofb		8	9.5	1	9	8.5
		3	2	cont		7	6	6	4	5
		3	2	nofb		10	9.5	2.5	7.5	9.5
7	cont	1	1	nofb	0	6.3	1.7	6.6	3.4	1.7
		1	1	cont		6.8	7.3	1.2	8.8	5.2
		1	2	nofb		7.3	1.8	8.2	1.8	1.4
		1	2	cont		5.3	7.3	1.4	8.6	5.8
		2	1	cont		7.1	7.1	2.3	7.7	5.6
		2	2	cont		5.7	4.7	3.2	6.8	5.7
		3	1	cont		6.3	6.2	2.3	7.7	5.8
		3	1	nofb		6.3	4.3	6.3	3.7	2.8
		3	2	cont		6.4	6.8	1.8	8.2	6.2
		3	2	nofb		6.4	4.8	4.7	5.3	4.7
8	nofb	1	1	nofb1	0	8.5	6.5	4	6	5.5
		1	1	nofb2		6.5	5.2	4.7	5.3	5.8
		1	2	nofb1		8.5	8.5	3.5	6.5	5.2
		1	2	nofb2		8.5	6.2	3.7	6.3	5
		2	1	nofb2		9.5	5.2	5.1	4.9	4.3
		2	2	nofb2		9.5	5.2	5.3	4.7	4.1
		3	1	nofb2		9.4	4.7	5	5	4.5
		3	1	nofb1		9.5	4.7	5	5	4.5
		3	2	nofb2		9.5	5	4.7	5.3	4.3
		3	2	nofb1		9.5	4.7	5.2	4.8	4.9
9	hybr	1	1	nofb	0	9.8	9.7	0.2	9.8	9.2
		1	1	hybr		8.7	9.7	5.2	4.8	6.2
		1	2	nofb		9.8	9.8	9.3	0.7	8.8
		1	2	hybr		9.1	9.1	8.3	1.7	7.4
		2	1	hybr		9.2	9.3	1.3	8.7	8.2
		2	2	hybr		9.3	8.8	1.2	8.8	8.8
		3	1	hybr		9.2	9.2	1.2	8.8	8.3
		3	1	nofb		8.7	9.3	1.2	8.8	8.2
		3	2	hybr		9.2	9.2	1.2	8.8	8.2
		3	2	nofb		8.7	8.7	1.3	8.7	8.7
10	desc	1	1	nofb	0	6.2	6.2	1.7	8.3	5.7
		1	1	desc		6.9	7.1	1.7	8.3	6.6
		1	2	nofb		6.2	6.4	2.3	7.7	6.4
		1	2	desc		6.4	6.4	2.3	7.7	6.3
		2	1	desc		7.3	7.2	0.8	9.2	7.1
		2	2	desc		7.3	7.3	0.8	9.2	6.8
		3	1	desc		7.1	7.1	0.3	9.7	6.9
		3	1	nofb		7.2	7.2	0.3	9.7	6.8
		3	2	desc		7.6	7.7	0.8	9.2	7
		3	2	nofb		7.7	7.7	0.7	9.3	7
11	desc	1	1	nofb	0	7.2	7.2	0.7	9.3	5.2
		1	1	desc		8.2	8.2	1.3	8.7	7.4
		1	2	nofb		6.7	6.8	0.3	9.7	5.2
		1	2	desc		7.3	8.8	1.8	8.2	5.2
		2	1	desc		8.2	8.2	1.7	8.3	5.2
		2	2	desc		7.8	7.8	1.7	8.3	5.2
		3	1	desc		8.3	8.2	1.2	8.8	5.3
		3	1	nofb		7.6	8.4	0.8	9.2	5.2
		3	2	desc		8.2	8.3	1.3	8.7	5.1
		3	2	nofb		7.7	8.2	0.8	9.2	5.2
12	hybr	1	1	nofb	0	7.5	10	0	10	10
		1	1	hybr		8.5	10	0.5	9.5	9.5
		1	2	nofb		8.5	10	0	10	10
		1	2	hybr		8.8	10	0.5	9.5	8.6
		2	1	hybr		8	10	0.5	9.5	9.5
		2	2	hybr		9	9.5	0.5	9.5	9
		3	1	hybr		8	9.5	1	9	9
		3	1	nofb		9	10	0	10	10
		3	2	hybr		9.5	10	0	10	10
		3	2	nofb		8.5	10	1	9	9
13	nofb	1	1	nofb1	1	8	10	0	10	7.2
		1	1	nofb2		9.5	10	0	9	8
		1	2	nofb1		5	10	0	10	9
		1	2	nofb2		5	10	0	10	8.5
		2	1	nofb2		5	10	0	10	9
		2	2	nofb2		5	10	0	10	9
		3	1	nofb2		5	10	0	10	9
		3	1	nofb1		6.5	10	0	10	9.5
		3	2	nofb2		6.5	10	0	10	9
		3	2	nofb1		5	10	0	10	10
14	cont	1	1	nofb	1	1.8	4.3	0	6.7	5
		1	1	cont		6.2	6.3	0	7.3	5
		1	2	nofb		1.8	1.8	0	6.8	5
		1	2	cont		5.7	5.8	0	4.8	5.1
		2	1	cont		6.2	5.8	0	4.3	6.3
		2	2	cont		6.3	6.3	0	4.4	5.9
		3	1	cont		7.7	8.3	0	6.8	6.7
		3	1	nofb		6.3	4.3	0	5.9	5
		3	2	cont		6.2	6.2	0	5.8	5.3
		3	2	nofb		4.8	6.3	0	5	5
15	nofb	1	1	nofb1	1	8.5	9	0	9.5	7
		1	1	nofb2		8.5	8.4	0	8	6.5
		1	2	nofb1		8.6	8.4	0	8	7.7
		1	2	nofb2		8.5	8	0	7	7.7
		2	1	nofb2		8.7	8.5	0	8.5	7.6
		2	2	nofb2		8.4	8.5	0	8.4	7.5
		3	1	nofb2		9.1	9.1	0	8.4	9.1
		3	1	nofb1		8	8.3	0	8	8.1
		3	2	nofb2		8.6	8	0	7.5	7.1
		3	2	nofb1		8.5	8.5	0	8	7.6
16	desc	1	1	nofb	1	9.2	9.3	0	9.2	8.2
		1	1	desc		7.8	8.8	0	8.8	7.2
		1	2	nofb		6.5	9.3	0	9.1	9.2
		1	2	desc		7.8	8.4	0	7.3	5.8
		2	1	desc		9.2	9.2	0	8.4	6.7
		2	2	desc		9.3	8.2	0	8.2	6.2
		3	1	desc		7.2	8.2	0	8.8	7.3
		3	1	nofb		7.8	9.3	0	9.8	9.4
		3	2	desc		9.9	8.8	0	7.8	7.2
		3	2	nofb		9.3	9.7	0	9.7	9.8
17	hybr	1	1	nofb	1	3.5	6	0	6	3.5
		1	1	hybr		6.5	6.5	0	6.5	5
		1	2	nofb		4.5	4.5	0	4	5
		1	2	hybr		7	7	0	7	6.5
		2	1	hybr		7	7.5	0	7.5	5.5
		2	2	hybr		6.5	7	0	6	6
		3	1	hybr		6	7	0	6.5	6
		3	1	nofb		5	5	0	4	5
		3	2	hybr		5	7	0	7	5.5
		3	2	nofb		5	5	0	5	5
18	nofb	1	1	nofb1	1	6	7	0	5	5
		1	1	nofb2		5.8	6.8	0	5	5
		1	2	nofb1		6	6	0	5	5
		1	2	nofb2		6	6.5	0	5	5
		2	1	nofb2		6	7	0	5	5
		2	2	nofb2		6.5	6.5	0	5	5
		3	1	nofb2		6	6.5	0	5	5
		3	1	nofb1		6.5	6.5	0	5	5
		3	2	nofb2		7	6.5	0	5	5
		3	2	nofb1		7	6.5	0	5	5
19	nofb	1	1	nofb1	1	8.7	7.7	0	8.7	8.8
		1	1	nofb2		8.8	8.7	0	9.3	8.2
		1	2	nofb1		9.5	9.3	0	7.8	9.2
		1	2	nofb2		9.5	9.2	0	8.3	9.3
		2	1	nofb2		9.2	9.2	0	9.2	8.8
		2	2	nofb2		9.5	9.2	0	9.2	9.2
		3	1	nofb2		9.2	9.3	0	9.2	9.3
		3	1	nofb1		9.2	9.3	0	9.3	9.2
		3	2	nofb2		9.7	9.3	0	9.3	9.5
		3	2	nofb1		9.7	9.2	0	9.7	9.5
20	cont	1	1	nofb	1	7	7	0	5	4
		1	1	cont		7	6	0	6	5
		1	2	nofb		6	5	0	5	5
		1	2	cont		7.5	7	0	7	8
		2	1	cont		7.5	8	0	8	7.5
		2	2	cont		8	8	0	8	8.5
		3	1	cont		7.5	9	0	9	9
		3	1	nofb		3.5	4.5	0	4	3
		3	2	cont		8	8.5	0	8.5	8.5
		3	2	nofb		4	2.5	0	2.5	2.5
21	desc	1	1	nofb	1	7.2	8.7	0	8.7	8.7
		1	1	desc		5	8	0	8	8
		1	2	nofb		4.5	5	0	4.5	6
		1	2	desc		4.5	5	0	5	6
		2	1	desc		6	7	0	5.5	7
		2	2	desc		5	5	0	5.5	5
		3	1	desc		5.5	6	0	5.5	5
		3	1	nofb		6	6	0	5.5	5
		3	2	desc		5.5	5.5	0	5.5	5
		3	2	nofb		5.5	5.5	0	5.5	5
22	hybr	1	1	nofb	1	0.6	9.1	0	10	9.2
		1	1	hybr		0.6	10	0	10	8.6
		1	2	nofb		0.2	8.6	0	9.1	8.6
		1	2	hybr		1.6	9.8	0	9.9	9.4
		2	1	hybr		1.6	9.8	0	9.9	9.4
		2	2	hybr		1.7	9.9	0	9.9	9.4
		3	1	hybr		2.1	9.9	0	9.9	8.8
		3	1	nofb		1.2	9.4	0	9.8	8.9
		3	2	hybr		2.1	9.8	0	9.3	9.4
		3	2	nofb		2.6	9.4	0	9.4	9.4
23	cont	1	1	nofb	1	7.5	8.5	0	6	4.5
		1	1	cont		9	9	0	8	7
		1	2	nofb		6.5	9	0	8.5	6
		1	2	cont		9.5	8	0	9	7
		2	1	cont		8.5	7.5	0	9	7
		2	2	cont		9	8	0	8	7
		3	1	cont		8.5	8	0	8.5	7.5
		3	1	nofb		6	9	0	9	6
		3	2	cont		9	8.5	0	8.5	7
		3	2	nofb		7	8.5	0	9	6
24	nofb	1	1	nofb1	1	10	10	0	10	10
		1	1	nofb2		10	10	0	10	10
		1	2	nofb1		9.5	10	0	10	10
		1	2	nofb2		9.5	10	0	10	10
		2	1	nofb2		10	10	0	10	10
		2	2	nofb2		9.5	10	0	10	10
		3	1	nofb2		10	10	0	10	10
		3	1	nofb1		10	10	0	10	10
		3	2	nofb2		10	10	0	10	10
		3	2	nofb1		10	10	0	10	10
25	desc	1	1	nofb	1	3.7	5.7	0	9.2	7.8
		1	1	desc		6.3	6.3	0	7.8	5.8
		1	2	nofb		3.8	8.8	0	8.6	7.8
		1	2	desc		5.4	5.3	0	4.8	4.2
		2	1	desc		2.4	2.9	0	4.9	3.9
		2	2	desc		3.8	4.4	0	4.7	5
		3	1	desc		3.3	3.3	0	5.6	4.6
		3	1	nofb		2.3	7.4	0	7.3	8.3
		3	2	desc		4.7	3.9	0	5.2	3.9
		3	2	nofb		6.7	7.4	0	7	7.2
26	cont	1	1	nofb	1	10	10	0	10	10
		1	1	cont		5	7	0	10	10
		1	2	nofb		5	5	0	10	10
		1	2	cont		3	3	0	7.5	10
		2	1	cont		5	9	0	10	10
		2	2	cont		5	9	0	10	10
		3	1	cont		5	5	0	10	10
		3	1	nofb		5	8.5	0	10	10
		3	2	cont		5.5	6.5	0	10	10
		3	2	nofb		5	7	0	10	10
27	hybr	1	1	nofb	1	4.3	5.2	0	8.2	5.2
		1	1	hybr		6.2	5.2	0	7.2	7.8
		1	2	nofb		1.3	3.2	0	5.2	4.7
		1	2	hybr		5.7	5.7	0	5.7	5.2
		2	1	hybr		6.2	6.2	0	7.7	6.8
		2	2	hybr		6.3	6.4	0	5.7	6.2
		3	1	hybr		7.2	7.3	0	7.2	7.2
		3	1	nofb		3.2	4.7	0	5.3	4.8
		3	2	hybr		5.7	5.7	0	5.8	6.2
		3	2	nofb		2.8	4.7	0	4.3	3.3
28	desc	1	1	nofb	1	6.5	6.5	0	8	5
		1	1	desc		5.5	5.5	0	7.5	5
		1	2	nofb		5	6	0	6.5	5
		1	2	desc		5	6	0	7	5
		2	1	desc		5.5	6.5	0	8	5
		2	2	desc		6	7.5	0	8	4.5
		3	1	desc		6	7.5	0	8	5
		3	1	nofb		5	5	0	5	5
		3	2	desc		6	7	0	7.5	6
		3	2	nofb		5	5	0	5	5
29	cont	1	1	nofb	1	3.8	2.9	0	4.3	4.2
		1	1	cont		5	5.2	0	4.5	5.6
		1	2	nofb		2.3	3.5	0	2.5	1.9
		1	2	cont		5.8	4.5	0	5	3.5
		2	1	cont		4.8	6.6	0	5.6	5.2
		2	2	cont		5	5.6	0	4.3	3.8
		3	1	cont		5.2	6.2	0	4.3	4.8
		3	1	nofb		2.9	4.3	0	2.8	5
		3	2	cont		5.2	6.1	0	6.3	4.3
		3	2	nofb		1.8	4.2	0	2.8	5
30	hybr	1	1	nofb	1	9.1	10	0	10	9.6
		1	1	hybr		7.1	7.8	0	7.9	6
		1	2	nofb		8	10	0	8.5	10
		1	2	hybr		9.5	10	0	9.5	10
		2	1	hybr		9	9.5	0	9.5	9
		2	2	hybr		9	9.6	0	9.6	9.1
		3	1	hybr		9.5	9.5	0	9.7	8.5
		3	1	nofb		9	10	0	10	10
		3	2	hybr		9.8	10	0	9.9	9.6
		3	2	nofb		9.3	10	0	10	10
31	nofb	1	1	nofb1	1	2.2	8.8	0	8.7	5.7
		1	1	nofb2		1.8	8.2	0	8.3	3.3
		1	2	nofb1		1.3	6.7	0	6.7	2.7
		1	2	nofb2		2.2	7.6	0	7.3	4.2
		2	1	nofb2		7.7	7.7	0	7.8	3.2
		2	2	nofb2		7.3	6.8	0	6.8	1.7
		3	1	nofb2		1.7	8.2	0	7.7	3.2
		3	1	nofb1		2.2	7.9	0	7.7	3.8
		3	2	nofb2		1.7	7.7	0	7.2	3.2
		3	2	nofb1		7.7	3.1	0	7.2	3
32	desc	1	1	nofb	1	5.5	6.5	0	4.3	5.7
		1	1	desc		6	7.5	0	8.5	6.8
		1	2	nofb		6	7	0	6	5
		1	2	desc		6.8	8	0	7.7	5.9
		2	1	desc		6	7.5	0	8	7.3
		2	2	desc		6.9	8.4	0	8.1	6.9
		3	1	desc		6.5	8.3	0	8.3	6.7
		3	1	nofb		4.5	5.7	0	4.7	4.5
		3	2	desc		8	8.7	0	8.7	6.8
		3	2	nofb		5.8	5.8	0	5.2	4.8
33	hybr	1	1	nofb	1	8.6	2.5	0	7.1	6
		1	1	hybr		8.6	2.6	0	7.1	6.1
		1	2	nofb		7.6	8.1	0	8	8.1
		1	2	hybr		8.4	8.4	0	8.4	8.5
		2	1	hybr		9.3	9.3	0	8.9	8.8
		2	2	hybr		8.9	8.8	0	8.7	8.4
		3	1	hybr		8.1	9.1	0	9.3	9.3
		3	1	nofb		8.9	9.5	0	9	9.2
		3	2	hybr		8.6	9.4	0	9.1	8.9
		3	2	nofb		9.1	9.1	0	8.7	8.7
34	cont	1	1	nofb	1	3.3	2.7	0	2.7	2.7
		1	1	cont		6.3	8.8	0	8.5	6.2
		1	2	nofb		2.5	2.5	0	2.7	3
		1	2	cont		7.5	9	0	9.5	7.5
		2	1	cont		8	7.7	0	8.3	8.5
		2	2	cont		8.3	8.5	0	9	8.5
		3	1	cont		8	8	0	9.5	8.5
		3	1	nofb		6.5	6.5	0	7.5	6
		3	2	cont		8	9	0	9	9
		3	2	nofb		7.5	6.5	0	6.5	7
35	desc	1	1	nofb	1	7.8	7.7	0	4.8	9.3
		1	1	desc		8.8	8.8	0	7.7	8.3
		1	2	nofb		2.7	6.3	0	7.3	4.3
		1	2	desc		4.3	8.2	0	2.8	8.7
		2	1	desc		8.8	9.8	0	5	7.7
		2	2	desc		2.3	4.8	0	2.4	7.9
		3	1	desc		5.3	7.4	0	9.1	8.8
		3	1	nofb		2.8	5.8	0	5.3	9.8
		3	2	desc		4.7	7.3	0	6.7	8.8
		3	2	nofb		0.3	9.7	0	9.7	9.8
36	nofb	1	1	nofb1	1	6.7	6.7	0	5.7	2.7
		1	1	nofb2		7.7	7.7	0	7.2	3.2
		1	2	nofb1		7.6	7.7	0	8.6	3.2
		1	2	nofb2		8.2	8.7	0	8.2	3.3
		2	1	nofb2		7.2	8.8	0	7.3	3.4
		2	2	nofb2		8.2	8.2	0	7.8	2.2
		3	1	nofb2		8.8	8.7	0	9.4	3.2
		3	1	nofb1		8.7	9.3	0	9.3	2.8
		3	2	nofb2		9.2	9.2	0	9.3	3.3
		3	2	nofb1		9.2	9.3	0	9.5	2.8
37	cont	1	1	nofb	1	7.6	8.4	0	6.8	5.8
		1	1	cont		7.6	8.6	0	7.2	5.7
		1	2	nofb		8.2	8.7	0	8.2	5.7
		1	2	cont		8.1	9.1	0	8.7	5.2
		2	1	cont		7.6	8.7	0	8.3	6.6
		2	2	cont		7.2	8.2	0	8.2	6.3
		3	1	cont		6.3	8.1	0	8.1	7.3
		3	1	nofb		6.1	8.2	0	8.6	5.7
		3	2	cont		7.6	8.7	0	8.6	6.7
		3	2	nofb		6.9	8.1	0	8.3	5.7
38	nofb	1	1	nofb1	1	2	2	0	1.5	2.5
		1	1	nofb2		2	2	0	1.5	2.5
		1	2	nofb1		3.5	1.5	0	2.5	2
		1	2	nofb2		3.5	1.5	0	2.5	2
		2	1	nofb2		1.5	2	0	1.5	2.5
		2	2	nofb2		2	1.5	0	1.5	2.5
		3	1	nofb2		1.5	2	0	2	2
		3	1	nofb1		1.5	2	0	2	2
		3	2	nofb2		1.5	2	0	1.5	2
		3	2	nofb1		1.5	2	0	2	2
39	desc	1	1	nofb	1	6	5.7	0	7.2	6.2
		1	1	desc		7.3	5.2	0	5.2	5.7
		1	2	nofb		6.8	6.7	0	6.2	5.8
		1	2	desc		7.2	5.77	0	5.8	5.2
		2	1	desc		5.2	4.7	0	4.3	4.7
		2	2	desc		6.2	5.3	0	5.3	5.2
		3	1	desc		5.7	5.2	0	5.2	5.2
		3	1	nofb		5.2	5.8	0	5.7	6.3
		3	2	desc		6.7	5.8	0	5.8	5.3
		3	2	nofb		5.8	5.3	0	5.2	5.3
40	hybr	1	1	nofb	1	8.5	8	0	7	7.5
		1	1	hybr		9.5	9.5	0	8.5	7
		1	2	nofb		7.5	7	0	7.5	6.5
		1	2	hybr		9	9	0	9	8.5
		2	1	hybr		7.5	8	0	8	8
		2	2	hybr		7.5	8	0	8.5	8
		3	1	hybr		8.5	8.5	0	8.5	8.5
		3	1	nofb		8.5	8.5	0	8.5	8.5
		3	2	hybr		8.5	8.5	0	8.5	8.5
		3	2	nofb		8.5	8.5	0	8.5	8.5
