# Supplementary material for: Testing silicone digit extensions as a way to suppress natural sensation to evaluate supplementary tactile feedback
Source: PLoS One. 2021 Sep 1;16(9):e0256753. doi: 10.1371/journal.pone.0256753 (PMC8410127; doi:10.1371/journal.pone.0256753)
Supplement: S2 File — (ZIP) [file pone.0256753.s002.zip › Data/Study1_NasaTLX.xls]

## Sheet: Data
ParticipantID	Task	FeedbackGroup	Day	FeedbackCondition	MentalDemandRaw	PhysicalDemandRaw	TemporalDemandRaw	PerformanceRaw	EffortRaw	FrustrationLevelRaw	OverallWorkload
1	1	3	1	1	40	25	55	15	10	15	34.3333
1	1	3	1	3	35	45	35	30	35	30	35
1	1	3	2	3	25	20	25	15	15	20	21
1	1	3	3	1	25	50	15	55	40	35	34
1	1	3	3	3	35	50	35	40	55	65	39.6667
2	1	2	1	1	10	75	15	55	40	15	49.3333
2	1	2	1	2	20	60	20	45	60	20	49
2	1	2	2	2	10	65	15	25	40	15	40
2	1	2	3	1	15	60	20	40	30	20	39.6667
2	1	2	3	2	15	60	15	40	45	20	43
3	1	4	1	1	25	75	50	10	25	25	44
3	1	4	1	4	25	55	60	25	30	40	43.3333
3	1	4	2	4	35	65	20	30	30	25	37.6667
3	1	4	3	1	35	50	30	50	35	25	38.6667
3	1	4	3	4	25	55	45	25	45	15	42.3333
4	1	4	1	1	99999	99999	99999	99999	99999	99999	99999
4	1	4	1	4	25	40	50	5	40	60	39.6667
4	1	4	2	4	5	35	10	5	45	15	18.6667
4	1	4	3	1	20	55	35	35	45	35	35.3333
4	1	4	3	4	15	45	20	40	50	10	26
5	1	1	1	1	90	90	60	30	10	10	62.6667
5	1	1	1	5	5	75	60	20	5	0	44.6667
5	1	1	2	5	15	70	55	25	0	5	44.3333
5	1	1	3	1	5	25	55	10	5	5	28
5	1	1	3	5	5	20	60	15	0	0	29
6	1	2	1	1	30	65	15	0	75	25	43
6	1	2	1	2	0	80	40	0	75	15	43.6667
6	1	2	2	2	5	10	20	0	60	5	24
6	1	2	3	1	10	10	0	5	25	40	13
6	1	2	3	2	10	10	5	40	20	0	21
7	1	3	1	1	25	40	0	40	35	40	38
7	1	3	1	3	40	50	10	40	50	45	45.3333
7	1	3	2	3	25	45	5	50	40	40	43.6667
7	1	3	3	1	35	55	5	40	40	35	43
7	1	3	3	3	35	60	5	40	45	30	44.6667
8	1	3	1	1	60	65	70	25	55	65	64
8	1	3	1	3	45	45	40	20	40	30	41.6667
8	1	3	2	3	35	35	45	45	20	20	35.3333
8	1	3	3	1	50	55	45	40	65	55	51.6667
8	1	3	3	3	45	50	45	35	45	35	45.3333
9	1	1	1	1	5	60	50	65	55	45	55.6667
9	1	1	1	5	15	55	50	50	45	15	48
9	1	1	2	5	15	50	35	50	30	10	41.6667
9	1	1	3	1	15	55	20	50	45	15	44
9	1	1	3	5	25	55	20	50	50	10	45.6667
10	1	4	1	1	5	35	20	0	45	5	22.6667
10	1	4	1	4	45	40	25	5	50	5	30
10	1	4	2	4	15	50	40	5	40	5	31.6667
10	1	4	3	1	5	30	20	5	35	0	20.6667
10	1	4	3	4	10	20	15	5	40	5	18.3333
11	1	2	1	1	60	65	25	15	10	0	36.3333
11	1	2	1	2	65	60	25	15	55	15	46.3333
11	1	2	2	2	65	30	5	10	25	5	33.6667
11	1	2	3	1	15	10	0	5	20	5	11.6667
11	1	2	3	2	15	20	10	5	20	5	13.6667
12	1	2	1	1	20	45	0	20	30	20	28.3333
12	1	2	1	2	20	35	5	15	25	10	22
12	1	2	2	2	10	30	10	15	15	5	16.3333
12	1	2	3	1	15	30	5	25	10	5	17.6667
12	1	2	3	2	15	20	5	20	15	15	17.3333
13	1	4	1	1	45	75	60	10	85	95	73.3333
13	1	4	1	4	50	80	20	5	65	75	60.6667
13	1	4	2	4	10	90	25	5	90	85	73
13	1	4	3	1	5	90	10	0	80	100	72.6667
13	1	4	3	4	10	85	10	5	75	80	65.3333
14	1	1	1	1	15	5	5	5	5	0	5.66667
14	1	1	1	5	0	0	0	0	0	0	0
14	1	1	2	5	0	5	0	0	0	0	1.33333
14	1	1	3	1	0	0	0	0	0	0	0
14	1	1	3	5	0	0	0	0	0	0	0
15	1	3	1	1	65	10	20	20	10	30	31.3333
15	1	3	1	3	15	5	20	15	20	15	16.6667
15	1	3	2	3	40	35	30	20	55	15	31.6667
15	1	3	3	1	40	35	35	25	55	25	35
15	1	3	3	3	25	20	45	15	30	20	26
16	1	1	1	1	15	30	50	20	20	35	35
16	1	1	1	5	15	50	50	15	35	40	42
16	1	1	2	5	10	20	15	15	10	5	11.6667
16	1	1	3	1	0	20	15	20	25	15	16.6667
16	1	1	3	5	15	10	25	10	10	5	14
17	1	2	1	1	35	65	15	15	40	15	36
17	1	2	1	2	55	70	15	30	60	20	49
17	1	2	2	2	40	60	15	10	60	20	37.6667
17	1	2	3	1	45	75	5	5	55	10	39
17	1	2	3	2	25	70	10	20	55	15	40.3333
18	1	4	1	1	25	65	60	25	60	45	51
18	1	4	1	4	20	60	60	65	50	50	58
18	1	4	2	4	30	55	60	70	50	25	56.3333
18	1	4	3	1	20	35	15	25	45	15	31
18	1	4	3	4	25	50	35	30	45	15	39
19	1	1	1	1	15	25	0	20	10	0	17.3333
19	1	1	1	5	5	25	0	20	15	0	17
19	1	1	2	5	10	20	0	20	15	0	16.3333
19	1	1	3	1	10	5	0	20	10	0	11.3333
19	1	1	3	5	15	20	0	15	20	0	16.3333
20	1	1	1	1	10	20	20	5	5	0	14.3333
20	1	1	1	5	5	20	5	5	15	0	10.3333
20	1	1	2	5	10	15	5	5	5	0	8
20	1	1	3	1	5	10	5	5	15	5	7.66667
20	1	1	3	5	10	20	5	5	15	0	10.6667
21	1	3	1	1	60	85	50	40	50	50	60.3333
21	1	3	1	3	70	75	50	25	60	50	56.3333
21	1	3	2	3	60	70	70	25	40	50	49.3333
21	1	3	3	1	50	85	35	55	90	75	72.6667
21	1	3	3	3	60	75	80	35	50	30	54.3333
22	1		1	1	99999	99999	99999	99999	99999	99999	99999
22	1		1		99999	99999	99999	99999	99999	99999	99999
22	1		2		99999	99999	99999	99999	99999	99999	99999
22	1		3	1	99999	99999	99999	99999	99999	99999	99999
22	1		3		99999	99999	99999	99999	99999	99999	99999
23	1	4	1	1	0	0	5	0	0	0	1.33333
23	1	4	1	4	0	0	5	0	0	0	1.33333
23	1	4	2	4	0	0	5	0	0	0	1.33333
23	1	4	3	1	0	0	5	0	0	0	1.33333
23	1	4	3	4	0	0	5	0	0	0	1.33333
24	1	3	1	1	70	20	0	15	80	5	42.3333
24	1	3	1	3	90	65	0	5	55	0	45.3333
24	1	3	2	3	75	55	5	20	75	0	49.3333
24	1	3	3	1	90	85	5	25	70	0	58
24	1	3	3	3	75	70	10	20	65	0	49.6667
25	1	1	1	1	0	5	5	5	5	0	4
25	1	1	1	5	0	5	0	5	0	0	2.33333
25	1	1	2	5	0	0	0	5	0	0	1.66667
25	1	1	3	1	0	0	0	5	0	0	1.66667
25	1	1	3	5	0	0	0	0	0	0	0
26	1	2	1	1	15	55	45	50	55	5	48.6667
26	1	2	1	2	10	55	55	45	35	10	44.6667
26	1	2	2	2	10	40	55	50	30	10	42.3333
26	1	2	3	1	25	45	55	50	55	25	49.3333
26	1	2	3	2	30	45	25	55	55	25	45.3333
27	1	3	1	1	20	20	15	10	5	0	15.6667
27	1	3	1	3	15	5	0	10	10	0	8.33333
27	1	3	2	3	15	15	5	10	10	0	11
27	1	3	3	1	15	5	5	10	5	0	9.33333
27	1	3	3	3	10	10	5	10	5	0	8.33333
28	1	4	1	1	15	45	20	35	30	30	33.3333
28	1	4	1	4	30	50	20	35	35	35	38.3333
28	1	4	2	4	20	20	35	15	20	25	20
28	1	4	3	1	50	50	65	30	45	45	45.6667
28	1	4	3	4	20	35	45	20	20	5	26.6667
29	1	2	1	1	55	60	30	15	15	15	31.6667
29	1	2	1	2	55	55	20	15	20	10	30
29	1	2	2	2	5	20	5	5	15	0	11
29	1	2	3	1	10	10	0	5	15	5	8
29	1	2	3	2	15	20	0	5	5	5	9
30	1	3	1	1	35	45	55	50	60	25	49
30	1	3	1	3	40	35	45	40	50	20	42
30	1	3	2	3	25	35	30	25	45	10	31.3333
30	1	3	3	1	40	25	15	35	35	25	27.3333
30	1	3	3	3	20	30	20	35	40	20	26.6667
31	1	4	1	1	50	55	15	15	60	0	34.3333
31	1	4	1	4	60	50	10	10	50	10	29.3333
31	1	4	2	4	45	45	0	5	40	0	21.6667
31	1	4	3	1	5	15	0	0	10	0	5.33333
31	1	4	3	4	35	45	0	5	10	0	15
32	1	1	1	1	25	10	25	35	20	15	24.6667
32	1	1	1	5	5	10	10	20	15	15	11.3333
32	1	1	2	5	10	10	10	15	10	15	11.6667
32	1	1	3	1	10	5	20	20	10	5	14.3333
32	1	1	3	5	10	5	15	15	10	10	12.3333
33	1	2	1	1	65	70	10	80	30	5	61.3333
33	1	2	1	2	50	60	5	35	60	10	48.6667
33	1	2	2	2	70	75	10	45	60	10	61.3333
33	1	2	3	1	50	45	5	35	55	10	43
33	1	2	3	2	50	40	5	15	40	5	35.3333
34	1	4	1	1	60	75	15	20	70	20	55.3333
34	1	4	1	4	70	70	25	30	70	30	59
34	1	4	2	4	20	25	15	15	40	15	23
34	1	4	3	1	15	10	10	10	10	5	11.3333
34	1	4	3	4	10	10	10	10	10	10	10
35	1	3	1	1	60	15	30	10	20	0	31.6667
35	1	3	1	3	5	10	15	10	20	10	11
35	1	3	2	3	15	5	15	15	15	20	14.3333
35	1	3	3	1	5	10	10	0	15	20	6.66667
35	1	3	3	3	5	10	5	10	10	5	7.66667
36	1	2	1	1	70	25	20	5	20	10	28.6667
36	1	2	1	2	75	65	20	10	55	25	46.3333
36	1	2	2	2	20	15	0	10	5	0	11.3333
36	1	2	3	1	5	55	10	5	70	55	27
36	1	2	3	2	10	20	10	10	30	5	14.6667
37	1	1	1	1	50	30	65	15	55	15	40.6667
37	1	1	1	5	45	40	55	5	50	10	34.6667
37	1	1	2	5	40	35	60	10	35	20	33.6667
37	1	1	3	1	40	40	55	5	45	10	33.3333
37	1	1	3	5	40	40	55	10	40	20	34
38	1	3	1	1	60	70	5	10	65	0	51
38	1	3	1	3	35	65	20	15	40	5	41.3333
38	1	3	2	3	35	60	15	15	40	5	39.3333
38	1	3	3	1	30	65	15	15	35	0	39
38	1	3	3	3	35	60	20	20	25	5	36.6667
39	1	1	1	1	65	85	0	40	70	55	69
39	1	1	1	5	55	80	5	25	70	45	62.3333
39	1	1	2	5	20	70	5	15	65	15	44.3333
39	1	1	3	1	20	65	10	35	55	55	50
39	1	1	3	5	20	55	5	55	45	60	47
40	1	2	1	1	50	25	65	20	25	10	36.3333
40	1	2	1	2	35	25	60	15	20	10	30.6667
40	1	2	2	2	40	20	40	20	15	5	26.3333
40	1	2	3	1	55	20	50	25	15	15	33.3333
40	1	2	3	2	55	15	50	20	20	10	31.6667
41	1	4	1	1	15	35	70	5	15	5	34.6667
41	1	4	1	4	50	15	55	10	25	20	31
41	1	4	2	4	0	5	15	5	10	5	9.33333
41	1	4	3	1	5	10	5	10	10	5	7.33333
41	1	4	3	4	5	5	10	10	15	5	9
1	2	3	1	1	60	45	55	50	45	60	55.6667
1	2	3	1	3	55	45	55	35	40	55	49
1	2	3	2	3	45	30	20	45	45	70	49
1	2	3	3	1	75	60	60	30	60	75	60
1	2	3	3	3	60	60	45	60	65	75	63
2	2	2	1	1	30	70	15	35	50	25	47.6667
2	2	2	1	2	25	65	20	35	55	35	46.6667
2	2	2	2	2	25	75	20	40	60	25	52.3333
2	2	2	3	1	15	65	15	40	45	35	44.3333
2	2	2	3	2	20	65	15	40	40	25	44
3	2	4	1	1	75	65	50	50	65	60	66
3	2	4	1	4	70	70	70	35	50	40	60.6667
3	2	4	2	4	50	70	55	25	60	35	56.3333
3	2	4	3	1	35	40	40	35	20	20	30.6667
3	2	4	3	4	20	50	45	25	35	35	35.6667
4	2	4	1	1	45	50	60	20	55	75	56
4	2	4	1	4	50	75	70	30	70	80	68
4	2	4	2	4	60	75	50	15	75	75	68
4	2	4	3	1	75	85	60	10	90	90	80.3333
4	2	4	3	4	75	70	65	15	45	80	67.3333
5	2	1	1	1	10	90	55	15	10	0	47
5	2	1	1	5	5	85	65	10	5	0	45
5	2	1	2	5	10	65	60	5	0	0	36.3333
5	2	1	3	1	10	10	55	15	0	0	19.6667
5	2	1	3	5	10	10	60	10	5	0	19.6667
6	2	2	1	1	85	75	60	15	65	70	64.3333
6	2	2	1	2	80	70	30	10	60	40	52.6667
6	2	2	2	2	5	5	5	40	35	5	17.6667
6	2	2	3	1	15	20	15	10	15	70	22
6	2	2	3	2	5	15	5	20	25	15	14.3333
7	2	3	1	1	35	60	5	35	40	30	43.6667
7	2	3	1	3	40	60	15	40	30	50	46
7	2	3	2	3	50	40	5	35	40	25	37.3333
7	2	3	3	1	35	60	5	35	30	15	39.6667
7	2	3	3	3	35	40	5	40	40	20	37
8	2	3	1	1	70	65	65	40	60	70	67.3333
8	2	3	1	3	45	45	55	45	40	50	48
8	2	3	2	3	55	55	55	45	50	50	52.6667
8	2	3	3	1	45	50	50	50	50	55	50.3333
8	2	3	3	3	45	45	40	35	35	20	34.3333
9	2	1	1	1	65	50	45	50	45	10	53
9	2	1	1	5	25	45	35	50	45	25	40
9	2	1	2	5	20	50	30	50	20	20	36.6667
9	2	1	3	1	55	55	50	50	50	20	53
9	2	1	3	5	20	55	50	50	40	15	42.3333
10	2	4	1	1	45	50	35	5	40	5	32.3333
10	2	4	1	4	45	55	30	5	35	5	31
10	2	4	2	4	20	45	25	5	40	0	28.3333
10	2	4	3	1	10	40	15	5	50	5	28.6667
10	2	4	3	4	10	35	20	5	50	0	28.3333
11	2	2	1	1	65	75	20	15	70	20	52
11	2	2	1	2	65	70	15	10	35	20	44.3333
11	2	2	2	2	20	20	15	10	20	10	17
11	2	2	3	1	5	5	5	5	5	5	5
11	2	2	3	2	10	10	0	0	15	5	7.33333
12	2	2	1	1	20	25	10	15	40	5	21
12	2	2	1	2	20	35	15	25	25	15	23.6667
12	2	2	2	2	10	30	15	15	10	5	14.3333
12	2	2	3	1	10	25	5	20	15	10	16
12	2	2	3	2	15	25	5	20	10	10	14.6667
13	2	4	1	1	90	100	5	5	85	80	83
13	2	4	1	4	80	100	45	5	90	100	88.3333
13	2	4	2	4	10	95	25	5	90	95	76.3333
13	2	4	3	1	10	95	10	15	90	100	78.3333
13	2	4	3	4	5	95	5	15	95	100	79
14	2	1	1	1	0	5	5	0	0	0	2
14	2	1	1	5	0	0	0	0	0	0	0
14	2	1	2	5	0	0	0	0	0	0	0
14	2	1	3	1	0	0	0	0	0	0	0
14	2	1	3	5	0	0	0	0	0	0	0
15	2	3	1	1	60	35	60	35	45	25	43.6667
15	2	3	1	3	60	50	65	20	55	40	43.3333
15	2	3	2	3	45	40	55	10	25	45	34
15	2	3	3	1	60	50	60	30	55	55	48.6667
15	2	3	3	3	40	40	50	25	35	30	34.6667
16	2	1	1	1	15	30	15	15	55	50	34.6667
16	2	1	1	5	45	50	50	25	65	65	48.6667
16	2	1	2	5	15	30	15	20	40	45	31.3333
16	2	1	3	1	10	40	25	25	50	55	39.6667
16	2	1	3	5	20	40	20	25	50	45	37.3333
17	2	2	1	1	55	80	25	30	70	45	61.6667
17	2	2	1	2	65	85	25	40	75	40	67
17	2	2	2	2	25	70	15	30	60	5	45
17	2	2	3	1	55	80	15	10	70	25	56.3333
17	2	2	3	2	55	70	15	35	55	5	50.6667
18	2	4	1	1	20	60	20	30	60	55	36.3333
18	2	4	1	4	30	60	60	30	55	50	47
18	2	4	2	4	30	50	50	70	45	20	53
18	2	4	3	1	15	45	30	35	45	35	35
18	2	4	3	4	30	50	25	30	30	10	31.3333
19	2	1	1	1	15	35	0	15	15	0	17
19	2	1	1	5	5	20	0	15	15	0	11.3333
19	2	1	2	5	15	20	0	15	20	0	14.3333
19	2	1	3	1	10	15	0	10	10	0	9.66667
19	2	1	3	5	10	10	0	10	15	0	9
20	2	1	1	1	35	65	15	5	50	10	42.6667
20	2	1	1	5	15	40	5	10	50	5	32
20	2	1	2	5	20	50	5	0	55	5	36
20	2	1	3	1	15	15	5	0	20	0	14
20	2	1	3	5	15	20	10	5	35	5	21.3333
21	2	3	1	1	85	85	50	30	85	60	72.6667
21	2	3	1	3	80	85	40	30	70	50	65.3333
21	2	3	2	3	75	80	90	30	60	60	62.6667
21	2	3	3	1	90	100	50	50	90	95	87
21	2	3	3	3	75	75	65	35	55	75	64.3333
22	2		1	1	99999	99999	99999	99999	99999	99999	99999
22	2		1		99999	99999	99999	99999	99999	99999	99999
22	2		2		99999	99999	99999	99999	99999	99999	99999
22	2		3	1	99999	99999	99999	99999	99999	99999	99999
22	2		3		99999	99999	99999	99999	99999	99999	99999
23	2	4	1	1	0	0	5	0	0	0	1.33333
23	2	4	1	4	0	0	5	0	5	0	2.33333
23	2	4	2	4	0	0	5	0	0	0	1.33333
23	2	4	3	1	0	0	10	0	0	0	2.66667
23	2	4	3	4	0	0	5	0	0	0	1.33333
24	2	3	1	1	90	65	5	10	85	0	58.6667
24	2	3	1	3	75	80	5	15	85	5	57
24	2	3	2	3	85	65	15	15	85	0	59
24	2	3	3	1	75	85	5	20	85	0	59
24	2	3	3	3	85	75	5	15	60	0	54.6667
25	2	1	1	1	0	5	0	5	0	0	2.66667
25	2	1	1	5	5	5	5	5	0	0	3.66667
25	2	1	2	5	0	5	0	5	0	0	2.66667
25	2	1	3	1	0	5	0	5	0	0	2.66667
25	2	1	3	5	0	5	0	5	0	0	2.66667
26	2	2	1	1	25	65	25	55	55	30	52.3333
26	2	2	1	2	55	75	40	50	50	45	57.3333
26	2	2	2	2	25	45	15	45	45	0	39.6667
26	2	2	3	1	50	55	65	50	55	30	54.6667
26	2	2	3	2	55	55	55	55	55	40	55
27	2	3	1	1	25	30	30	20	10	0	24
27	2	3	1	3	50	25	15	20	35	0	32
27	2	3	2	3	20	10	5	10	10	0	12
27	2	3	3	1	20	20	10	15	25	5	19.3333
27	2	3	3	3	25	30	15	20	20	0	24
28	2	4	1	1	35	55	60	50	55	50	54.3333
28	2	4	1	4	55	65	75	50	55	45	62.3333
28	2	4	2	4	40	50	60	30	50	40	49.3333
28	2	4	3	1	65	60	70	25	70	65	61
28	2	4	3	4	45	55	55	30	55	45	51
29	2	2	1	1	55	70	10	5	15	10	24.6667
29	2	2	1	2	60	60	5	5	10	5	21
29	2	2	2	2	5	20	0	5	20	0	11.3333
29	2	2	3	1	10	15	0	5	10	5	8
29	2	2	3	2	10	15	0	5	5	0	6.66667
30	2	3	1	1	55	65	45	55	60	25	55.6667
30	2	3	1	3	25	60	50	40	55	25	43.6667
30	2	3	2	3	45	55	45	45	50	25	47
30	2	3	3	1	50	65	45	60	60	35	56.3333
30	2	3	3	3	50	60	45	55	55	30	53
31	2	4	1	1	85	50	5	15	60	0	51.3333
31	2	4	1	4	70	60	5	15	50	5	45.6667
31	2	4	2	4	55	50	5	5	55	5	37.6667
31	2	4	3	1	10	15	0	5	15	0	9.66667
31	2	4	3	4	10	10	0	5	10	0	8
32	2	1	1	1	20	25	35	20	35	20	24.6667
32	2	1	1	5	10	15	20	15	15	30	14.3333
32	2	1	2	5	10	10	10	10	10	15	10
32	2	1	3	1	5	10	15	15	15	10	11
32	2	1	3	5	5	5	15	20	10	10	11.3333
33	2	2	1	1	75	80	10	35	70	5	65
33	2	2	1	2	75	80	15	30	75	15	66
33	2	2	2	2	65	60	10	25	60	10	53.6667
33	2	2	3	1	55	45	5	20	45	10	42.3333
33	2	2	3	2	55	55	10	40	55	10	50
34	2	4	1	1	50	55	25	20	60	25	49
34	2	4	1	4	65	75	20	15	65	30	58.6667
34	2	4	2	4	20	40	25	20	35	15	30
34	2	4	3	1	15	20	20	20	20	20	19
34	2	4	3	4	10	10	5	5	5	5	7.33333
35	2	3	1	1	60	10	60	15	35	5	41.3333
35	2	3	1	3	30	5	25	10	5	10	18.6667
35	2	3	2	3	35	15	5	15	0	10	17.6667
35	2	3	3	1	0	0	0	0	0	10	0
35	2	3	3	3	10	0	0	5	0	0	4.66667
36	2	2	1	1	30	90	50	5	90	20	56.6667
36	2	2	1	2	30	75	55	10	100	100	57
36	2	2	2	2	10	95	10	15	90	65	55.3333
36	2	2	3	1	10	100	15	5	100	100	57
36	2	2	3	2	20	70	10	5	40	30	34
37	2	1	1	1	70	60	55	5	75	40	56
37	2	1	1	5	65	80	60	5	65	40	54.6667
37	2	1	2	5	50	55	60	15	60	20	47
37	2	1	3	1	50	65	65	5	60	45	46.6667
37	2	1	3	5	45	60	65	5	55	40	43
38	2	3	1	1	40	75	20	10	65	0	49.6667
38	2	3	1	3	40	65	20	20	65	10	48.3333
38	2	3	2	3	30	65	20	20	40	5	41
38	2	3	3	1	30	65	10	20	45	5	41
38	2	3	3	3	20	70	10	10	30	5	36
39	2	1	1	1	35	70	10	45	75	45	60.6667
39	2	1	1	5	10	75	10	10	55	30	47.6667
39	2	1	2	5	5	80	5	20	30	35	44.6667
39	2	1	3	1	15	65	10	15	55	60	51.3333
39	2	1	3	5	10	70	10	25	55	60	54
40	2	2	1	1	55	25	60	25	35	15	41
40	2	2	1	2	60	15	65	25	20	15	41.3333
40	2	2	2	2	50	25	40	15	20	10	29
40	2	2	3	1	55	20	50	20	20	15	34.6667
40	2	2	3	2	60	20	50	25	20	15	37.3333
41	2	4	1	1	15	15	15	5	10	10	13
41	2	4	1	4	15	20	30	10	15	15	20
41	2	4	2	4	5	0	5	10	10	10	5.33333
41	2	4	3	1	10	10	10	10	10	15	11
41	2	4	3	4	10	10	10	10	10	10	10

## Sheet: NOTE
Note that Participant 21 was excluded from the study.
99999 = missing value
