# Supplementary material for: Testing silicone digit extensions as a way to suppress natural sensation to evaluate supplementary tactile feedback
Source: PLoS One. 2021 Sep 1;16(9):e0256753. doi: 10.1371/journal.pone.0256753 (PMC8410127; doi:10.1371/journal.pone.0256753)
Supplement: S2 File — (ZIP) [file pone.0256753.s002.zip › Data/Study1_Task1.xls]

## Sheet: Data
ParticipantID	Day	FeedbackGroup	FeedbackCondition	TrialNumber	Weight	DurationLoadPhase	GFAtStartOfLoadPhase	GFAtLiftoff	GFLFdelay	MaxGFrateDuringLoadPhase	MaxLFrateDuringLoad
P04	1	1	1	6	0	0.184	0.799568	1.50581	0.178	6.15737	6.54984
P04	1	1	1	7	0	0.178	0.820112	1.77903	0.163	7.61794	5.95382
P04	1	1	1	8	0	0.249	0.66961	1.72067	0.159	10.2058	4.30234
P04	1	1	1	9	0	0.205	0.832141	1.83802	0.141	7.03477	5.51349
P04	1	1	1	10	0	0.193	0.829695	2.04278	0.154	8.60145	5.57678
P04	1	1	1	11	0	0.254	0.507172	1.82005	0.168	9.36828	6.18689
P04	1	1	1	12	0	0.312	0.416788	2.04659	0.16	8.71386	5.5781
P04	1	1	1	13	0	0.281	0.334653	2.26426	0.148	9.63167	4.93275
P04	1	1	1	14	0	0.245	0.774128	2.5425	0.137	10.7804	9.37905
P04	1	1	1	15	0	0.177	1.34957	2.44151	0.192	9.3666	7.02896
P04	1	1	1	16	0	0.194	0.999009	2.19919	0.186	7.84326	6.17191
P04	1	1	1	17	0	0.216	0.520654	1.5031	0.158	6.9107	5.35574
P04	1	1	1	18	0	0.261	0.546844	2.03159	0.136	8.34131	6.34419
P04	1	1	1	19	0	0.339	0.375872	2.492	0.151	11.0691	7.21029
P04	1	1	1	20	0	0.148	0.827408	1.77966	0.144	7.35181	7.53864
P04	1	1	1	26	1	0.281	0.338592	3.76114	0.074	21.9624	21.567
P04	1	1	1	27	1	0.267	0.565712	3.71113	0.083	21.6012	24.918
P04	1	1	1	28	1	0.618	0.29914	2.71494	0.158	12.9493	13.9944
P04	1	1	1	29	1	0.565	0.683701	3.25303	0.196	11.2794	10.2296
P04	1	1	1	30	1	0.38	0.228492	3.85814	0.085	14.8731	12.6382
P04	1	1	1	31	1	0.342	0.331449	4.53286	0.153	19.9269	14.8069
P04	1	1	1	32	1	0.219	1.88633	4.42095	0.163	18.2525	21.1337
P04	1	1	1	33	1	0.364	0.208007	4.9834	0.12	24.8645	19.1808
P04	1	1	1	35	1	0.353	2.33271	6.83347	0.241	17.4655	10.9547
P04	1	1	1	36	1	0.446	1.34577	5.4431	0.207	13.9307	11.8001
P04	1	1	1	37	1	0.213	1.36394	6.4126	0.12	43.3634	21.4746
P04	1	1	1	38	1	0.377	1.35441	6.46635	0.215	23.3157	14.752
P04	1	1	1	39	1	0.268	0.473255	5.32156	0.071	35.0591	26.5829
P04	1	1	1	40	1	0.221	1.12805	7.48039	0.114	36.2129	19.2628
P04	1	1	5	6	0	0.237	0.32985	1.7038	0.177	8.70394	8.85064
P04	1	1	5	7	0	0.203	0.538603	1.32706	0.157	6.64406	9.42028
P04	1	1	5	8	0	0.12	0.72553	1.55125	0.106	8.75391	7.82598
P04	1	1	5	9	0	0.163	0.269721	1.74637	0.086	13.7805	8.22658
P04	1	1	5	10	0	0.111	0.578636	1.84086	0.106	17.706	12.6242
P04	1	1	5	11	0	0.166	0.601991	2.18757	0.134	15.6181	10.0137
P04	1	1	5	12	0	0.189	0.696709	2.22182	0.162	12.038	11.1771
P04	1	1	5	13	0	0.186	0.522956	1.48867	0.09	8.52982	5.21032
P04	1	1	5	14	0	0.188	0.721987	1.71519	0.214	9.26227	8.02651
P04	1	1	5	15	0	0.113	1.04856	1.75753	0.128	9.02359	8.95331
P04	1	1	5	16	0	0.25	0.211642	1.57498	0.143	15.2353	8.13328
P04	1	1	5	17	0	0.16	0.548777	1.78856	0.104	9.46035	7.6073
P04	1	1	5	18	0	0.079	0.586028	1.86444	0.052	19.7572	9.75057
P04	1	1	5	19	0	0.116	0.511006	2.01723	0.078	16.6141	7.90687
P04	1	1	5	20	0	0.121	1.03179	2.43065	0.102	17.2604	7.70019
P04	1	1	5	26	1	0.266	0.578895	4.80841	0.075	24.6992	14.5395
P04	1	1	5	27	1	0.413	0.129976	7.30872	0.116	47.8848	18.497
P04	1	1	5	28	1	0.234	1.36111	7.64396	0.141	36.7068	17.0827
P04	1	1	5	29	1	0.175	3.70649	7.49553	0.19	30.1199	22.3624
P04	1	1	5	30	1	0.343	0.358862	6.31822	0.133	34.5751	23.0931
P04	1	1	5	31	1	0.299	0.560598	6.89263	0.111	32.6792	15.8186
P04	1	1	5	32	1	0.229	1.94551	6.6626	0.146	31.7202	16.6959
P04	1	1	5	33	1	0.234	1.2336	4.6713	0.12	23.2063	19.1645
P04	1	1	5	34	1	0.29	0.459675	4.9131	0.113	33.9726	16.2873
P04	1	1	5	35	1	0.354	0.302892	5.66311	0.083	31.8473	16.5754
P04	1	1	5	36	1	0.189	1.84504	4.86222	0.126	28.8855	19.9998
P04	1	1	5	37	1	0.212	1.34543	5.54379	0.121	34.7606	21.5922
P04	1	1	5	38	1	0.16	2.32951	7.78797	0.123	44.2367	25.6019
P04	1	1	5	39	1	0.153	1.37671	5.37709	0.095	41.7683	24.5642
P04	1	1	5	40	1	0.202	1.44427	7.83444	0.117	55.3822	17.6612
P04	2	1	5	6	0	0.128	2.17684	3.93359	0.151	17.4308	7.11967
P04	2	1	5	7	0	0.159	1.53543	4.12107	0.122	30.9023	12.6357
P04	2	1	5	8	0	0.115	1.84162	3.46758	0.14	19.2114	8.95905
P04	2	1	5	9	0	0.159	2.23742	4.32273	0.2	18.8315	9.47381
P04	2	1	5	10	0	0.148	1.90508	3.63086	0.144	17.2298	6.69055
P04	2	1	5	11	0	0.138	1.66792	3.04462	0.146	13.4229	8.23178
P04	2	1	5	12	0	0.169	0.544097	3.30517	0.125	21.6099	8.1736
P04	2	1	5	13	0	0.126	2.57922	4.13957	0.169	15.7998	7.39047
P04	2	1	5	14	0	0.112	2.49077	4.17442	0.174	21.601	8.8282
P04	2	1	5	15	0	0.107	1.86014	3.46204	0.106	17.7021	11.9684
P04	2	1	5	16	0	0.165	1.49893	4.32211	0.135	23.1352	7.01699
P04	2	1	5	17	0	0.115	2.57396	5.57376	0.123	30.4799	11.9941
P04	2	1	5	18	0	0.157	0.990546	3.93117	0.105	25.3013	8.81007
P04	2	1	5	19	0	0.135	1.81974	4.58095	0.122	30.5776	10.1864
P04	2	1	5	20	0	0.205	0.578307	3.02073	0.17	22.7868	9.67929
P04	2	1	5	26	1	0.297	2.33229	7.64683	0.207	29.514	16.4139
P04	2	1	5	27	1	0.258	2.04071	5.95466	0.167	23.4645	21.5733
P04	2	1	5	28	1	0.18	2.5802	7.83585	0.146	44.0731	20.3156
P04	2	1	5	29	1	0.239	2.08787	5.33684	0.152	24.6541	20.4576
P04	2	1	5	30	1	0.351	0.506094	6.84447	0.178	40.8666	16.2942
P04	2	1	5	31	1	0.337	0.639798	7.97004	0.172	31.2196	23.9939
P04	2	1	5	32	1	0.39	0.850984	7.72169	0.208	32.9226	13.3318
P04	2	1	5	33	1	0.245	2.51304	6.08905	0.162	24.8815	13.8852
P04	2	1	5	34	1	0.354	0.380812	5.57675	0.183	27.1629	17.3601
P04	2	1	5	35	1	0.264	2.64782	5.68247	0.205	28.8634	23.8079
P04	2	1	5	36	1	0.404	0.412256	5.07397	0.189	20.865	15.1282
P04	2	1	5	37	1	0.315	1.41201	4.83034	0.195	26.2446	17.09
P04	2	1	5	38	1	0.316	0.275896	5.45158	0.14	33.1246	17.2752
P04	2	1	5	39	1	0.283	1.4998	4.91795	0.182	21.9092	18.6929
P04	2	1	5	40	1	0.239	2.41971	5.64093	0.185	24.1089	21.2709
P04	3	1	1	6	0	0.135	1.39553	3.72304	0.089	22.3869	7.78816
P04	3	1	1	7	0	0.277	0.162385	5.01947	0.133	26.4446	9.5283
P04	3	1	1	9	0	0.104	3.82368	6.98471	0.205	39.4055	10.5911
P04	3	1	1	10	0	0.131	2.89257	5.2867	0.183	33.2307	7.85461
P04	3	1	1	11	0	0.113	2.29689	4.37886	0.18	22.4358	9.1783
P04	3	1	1	12	0	0.088	3.323	5.44699	0.163	28.8052	11.1228
P04	3	1	1	13	0	0.091	2.11921	4.01488	0.131	22.3407	9.64067
P04	3	1	1	14	0	0.124	2.04755	4.56293	0.143	26.148	10.8154
P04	3	1	1	15	0	0.113	1.87493	4.63365	0.124	29.2341	8.43601
P04	3	1	1	16	0	0.13	2.82739	5.59518	0.182	29.48	7.15957
P04	3	1	1	17	0	0.188	1.05172	4.25192	0.131	20.7376	10.4505
P04	3	1	1	18	0	0.154	1.37253	4.64954	0.11	27.2822	7.55446
P04	3	1	1	19	0	0.202	1.36831	4.97829	0.142	23.7996	6.68759
P04	3	1	1	20	0	0.1	2.23254	4.18651	0.127	25.9385	10.7421
P04	3	1	1	26	1	0.319	1.71817	8.52218	0.214	34.3864	15.0432
P04	3	1	1	27	1	0.232	1.44371	8.53605	0.156	47.2848	19.2328
P04	3	1	1	28	1	0.254	0.939687	9.12495	0.147	47.0253	21.1853
P04	3	1	1	29	1	0.206	1.51411	8.99694	0.127	59.9785	23.9359
P04	3	1	1	30	1	0.128	2.75122	8.73461	0.117	55.4908	24.1066
P04	3	1	1	31	1	0.239	0.787165	7.3545	0.13	40.3785	22.25
P04	3	1	1	32	1	0.19	2.22509	6.86099	0.128	29.4076	19.1192
P04	3	1	1	33	1	0.231	2.13109	6.71837	0.181	25.5173	17.0504
P04	3	1	1	34	1	0.259	0.947176	5.64921	0.131	33.1225	20.4121
P04	3	1	1	35	1	0.171	1.58258	6.2032	0.126	35.6486	23.0264
P04	3	1	1	36	1	0.181	1.85387	8.3648	0.125	43.9932	20.9532
P04	3	1	1	37	1	0.175	2.62957	9.08965	0.137	54.9543	19.4535
P04	3	1	1	38	1	0.205	2.92215	12.1574	0.165	56.1321	17.1706
P04	3	1	1	39	1	0.252	1.00274	6.32367	0.148	31.2816	20.9536
P04	3	1	1	40	1	0.135	1.94108	7.39567	0.105	47.8586	30.8078
P04	3	1	5	6	0	0.104	1.65403	3.99962	0.146	25.9433	10.1304
P04	3	1	5	7	0	0.112	1.15249	2.90285	0.126	21.6175	8.66095
P04	3	1	5	8	0	0.13	0.857273	3.84954	0.102	27.5726	10.7361
P04	3	1	5	9	0	0.104	1.47533	4.28235	0.065	31.0621	11.7555
P04	3	1	5	10	0	0.137	0.648228	3.94033	0.091	31.2776	11.3654
P04	3	1	5	11	0	0.219	0.180189	3.35104	0.101	25.0802	11.5285
P04	3	1	5	12	0	0.074	3.84336	5.02856	0.181	25.112	15.1231
P04	3	1	5	13	0	0.085	1.07188	3.25795	0.083	29.6476	10.909
P04	3	1	5	14	0	0.101	1.94393	4.05759	0.122	25.6711	9.49383
P04	3	1	5	15	0	0.117	1.19513	3.12005	0.108	19.8158	8.59646
P04	3	1	5	16	0	0.073	1.73248	3.22352	0.105	24.1946	14.0008
P04	3	1	5	17	0	0.082	1.26582	2.54592	0.091	18.9383	10.578
P04	3	1	5	18	0	0.131	0.918912	3.079	0.12	21.7553	10.2244
P04	3	1	5	19	0	0.061	1.87686	3.82087	0.083	35.861	15.8162
P04	3	1	5	20	0	0.122	1.26717	3.24818	0.109	20.6733	7.00001
P04	3	1	5	26	1	0.202	1.0451	7.93588	0.131	47.1089	24.1111
P04	3	1	5	27	1	0.134	2.7681	7.69581	0.116	45.2362	28.6268
P04	3	1	5	28	1	0.112	3.05903	8.62678	0.102	54.7308	26.8313
P04	3	1	5	29	1	0.168	1.23287	6.19556	0.112	39.5906	28.1166
P04	3	1	5	30	1	0.161	1.88317	7.79205	0.126	40.3055	27.2649
P04	3	1	5	31	1	0.183	1.81058	5.46625	0.13	32.9503	22.7437
P04	3	1	5	32	1	0.145	2.098	7.27198	0.123	42.4288	34.5759
P04	3	1	5	33	1	0.11	2.46655	7.28627	0.115	48.0557	35.7635
P04	3	1	5	34	1	0.122	2.07164	6.67477	0.131	59.8181	41.2072
P04	3	1	5	35	1	0.235	1.05624	7.20627	0.134	40.679	19.1159
P04	3	1	5	36	1	0.177	1.04262	7.00434	0.089	39.7089	21.0646
P04	3	1	5	37	1	0.124	2.49611	7.92573	0.096	51.5019	24.8492
P04	3	1	5	38	1	0.141	2.49763	7.87885	0.112	47.9689	25.0577
P04	3	1	5	39	1	0.204	0.671531	6.47121	0.109	40.2552	24.1302
P04	3	1	5	40	1	0.178	1.79384	8.36619	0.131	51.5749	23.374
P08	1	1	1	6	0	0.088	2.27013	6.21272	0.119	59.1473	11.3161
P08	1	1	1	7	0	0.126	1.42304	5.20666	0.133	47.5868	7.33039
P08	1	1	1	8	0	0.132	2.40937	6.2102	0.185	42.3692	7.17852
P08	1	1	1	9	0	0.137	8.68982	11.5563	0.558	40.1732	10.5725
P08	1	1	1	10	0	0.143	3.14279	6.92309	0.163	32.7542	7.44532
P08	1	1	1	11	0	0.138	1.94723	6.1016	0.15	35.1469	6.91923
P08	1	1	1	12	0	0.105	1.41836	5.20152	0.095	40.7304	9.20383
P08	1	1	1	13	0	0.074	3.23235	6.28642	0.091	58.2161	14.9135
P08	1	1	1	14	0	0.124	1.50293	5.07734	0.128	37.565	7.7812
P08	1	1	1	15	0	0.15	0.834892	5.94668	0.091	42.0166	6.8459
P08	1	1	1	16	0	0.117	1.46942	5.45377	0.086	39.8244	10.3544
P08	1	1	1	17	0	0.147	2.08003	6.62001	0.129	41.7284	7.40007
P08	1	1	1	18	0	0.111	1.68109	6.92602	0.13	56.9932	10.3435
P08	1	1	1	19	0	0.08	3.16632	6.20983	0.103	65.7516	13.0337
P08	1	1	1	20	0	0.072	2.47884	7.19527	0.097	72.0479	12.9906
P08	1	1	1	26	1	0.277	1.49534	25.4102	0.212	135.364	21.425
P08	1	1	1	27	1	0.316	0.378252	31.0434	0.189	198.544	22.9511
P08	1	1	1	28	1	0.122	2.32178	22.0896	0.077	184.486	38.194
P08	1	1	1	29	1	0.116	6.90303	32.2738	0.106	280.3	35.5397
P08	1	1	1	30	1	0.165	2.15906	30.0926	0.091	217.401	27.866
P08	1	1	1	31	1	0.116	6.23172	22.4637	0.093	167.314	32.4006
P08	1	1	1	32	1	0.134	1.29869	24.3298	0.077	222.07	29.2384
P08	1	1	1	33	1	0.132	1.23158	18.9191	0.072	189.354	32.3262
P08	1	1	1	34	1	0.147	2.90644	24.358	0.085	196.841	25.0526
P08	1	1	1	35	1	0.144	2.89656	24.0273	0.082	179.575	28.2338
P08	1	1	1	36	1	0.16	4.33141	26.0633	0.112	150.579	27.5429
P08	1	1	1	37	1	0.164	4.2517	28.6605	0.148	195.387	20.2455
P08	1	1	1	38	1	0.12	5.92662	26.0063	0.095	187.609	28.0162
P08	1	1	1	39	1	0.161	4.87485	25.244	0.141	162.611	25.6063
P08	1	1	1	40	1	0.144	5.02296	24.0011	0.114	148.703	21.3901
P08	1	1	5	6	0	0.148	2.07474	8.26236	0.123	47.0415	7.12178
P08	1	1	5	7	0	0.071	4.34852	8.88285	0.13	70.4651	13.514
P08	1	1	5	8	0	0.108	5.86779	10.6715	0.193	48.3931	8.9155
P08	1	1	5	9	0	0.047	5.21172	8.31875	0.111	68.9155	17.6553
P08	1	1	5	10	0	0.067	3.45179	7.28669	0.108	60.7484	13.3888
P08	1	1	5	11	0	0.115	1.07803	5.65438	0.099	41.9253	10.8739
P08	1	1	5	12	0	0.127	3.17783	10.4981	0.151	65.8172	7.91492
P08	1	1	5	13	0	0.105	5.44917	11.4146	0.186	83.5099	10.1576
P08	1	1	5	14	0	0.067	7.37071	13.0063	0.163	89.5258	12.287
P08	1	1	5	15	0	0.087	2.03539	6.1879	0.091	49.502	11.1523
P08	1	1	5	16	0	0.109	1.32326	6.06346	0.092	55.0361	12.1954
P08	1	1	5	17	0	0.111	2.04459	5.99109	0.126	39.1685	11.4465
P08	1	1	5	18	0	0.062	3.3719	6.62086	0.122	55.8939	13.7889
P08	1	1	5	19	0	0.16	2.67116	6.04265	0.186	26.486	6.04588
P08	1	1	5	20	0	0.058	6.15261	11.9779	0.184	102.739	14.5531
P08	1	1	5	26	1	0.113	11.0461	25.0086	0.209	147.653	34.8941
P08	1	1	5	27	1	0.155	1.93944	17.5176	0.083	129.48	31.2966
P08	1	1	5	28	1	0.239	0.704434	17.1844	0.122	123.58	26.1855
P08	1	1	5	29	1	0.152	1.98102	17.9051	0.1	146.043	29.4253
P08	1	1	5	30	1	0.208	9.81232	21.4938	0.24	84.3258	19.0284
P08	1	1	5	31	1	0.18	3.19114	19.6011	0.132	99.2046	19.4063
P08	1	1	5	32	1	0.127	10.5279	23.9823	0.151	157.933	24.3811
P08	1	1	5	33	1	0.142	6.81694	22.4377	0.155	125.65	22.6358
P08	1	1	5	34	1	0.167	6.97503	15.5554	0.208	63.4391	25.8871
P08	1	1	5	35	1	0.155	3.31637	21.993	0.119	166.357	26.5616
P08	1	1	5	36	1	0.101	1.67202	10.3268	0.076	128.188	42.3822
P08	1	1	5	37	1	0.128	3.51995	16.9507	0.092	127.443	34.5117
P08	1	1	5	38	1	0.215	0.349567	13.8611	0.081	128.798	29.557
P08	1	1	5	39	1	0.204	2.14427	16.9906	0.132	109.675	23.6909
P08	1	1	5	40	1	0.176	1.32123	16.769	0.082	132.756	45.625
P08	2	1	5	6	0	0.139	0.209321	6.50084	99999	99999	99999
P08	2	1	5	7	0	0.146	1.65069	6.87687	0.107	45.5205	7.70263
P08	2	1	5	8	0	0.091	2.99281	9.40657	99999	99999	99999
P08	2	1	5	9	0	0.113	3.34284	9.90891	99999	99999	99999
P08	2	1	5	10	0	0.169	1.11685	11.9448	0.114	76.9535	7.24148
P08	2	1	5	11	0	0.155	2.2081	8.36719	0.136	63.1084	9.40339
P08	2	1	5	12	0	0.142	1.70094	9.62316	0.106	70.2061	8.60793
P08	2	1	5	13	0	0.123	1.47655	5.74673	99999	99999	99999
P08	2	1	5	14	0	0.106	3.34891	8.87232	99999	99999	99999
P08	2	1	5	15	0	0.08	2.87475	5.83822	0.165	43.3378	12.0772
P08	2	1	5	16	0	0.156	1.12378	6.80461	0.139	45.7479	8.73806
P08	2	1	5	17	0	0.112	1.60468	8.14302	0.118	72.8204	8.94589
P08	2	1	5	18	0	0.096	2.37898	7.46805	0.093	57.2262	9.10064
P08	2	1	5	19	0	0.097	1.52043	7.12488	0.087	65.547	9.12015
P08	2	1	5	20	0	0.09	2.40633	8.12756	0.109	70.7031	9.71701
P08	2	1	5	26	1	0.192	6.31669	25.4067	0.255	124.248	18.5324
P08	2	1	5	27	1	0.19	4.11505	16.3232	0.183	84.4555	21.2372
P08	2	1	5	28	1	0.268	1.1551	16.5206	0.173	104.907	23.648
P08	2	1	5	29	1	0.208	2.44346	16.8808	0.149	84.9017	18.312
P08	2	1	5	30	1	0.204	1.27115	14.41	0.114	92.1997	18.4791
P08	2	1	5	31	1	0.175	3.09469	16.8926	0.149	91.9304	20.4006
P08	2	1	5	32	1	0.201	0.730179	18.9247	0.09	144.715	19.8735
P08	2	1	5	33	1	0.156	5.58974	18.0404	0.176	107.111	23.4276
P08	2	1	5	34	1	0.23	1.62164	20.9491	0.181	123.229	24.8963
P08	2	1	5	35	1	0.215	1.40728	20.1849	0.145	120.13	17.8621
P08	2	1	5	36	1	0.16	3.97721	16.967	0.148	91.7926	21.5833
P08	2	1	5	37	1	0.116	9.74287	21.8585	0.251	125.857	27.9567
P08	2	1	5	38	1	0.137	6.58239	18.4877	0.132	138.965	24.4665
P08	2	1	5	39	1	0.245	3.92549	22.1549	0.223	104.965	21.6332
P08	2	1	5	40	1	0.155	4.66267	18.1005	0.169	119.636	21.4757
P08	3	1	1	6	0	0.113	3.45963	9.08694	0.181	57.4685	7.84674
P08	3	1	1	7	0	0.086	4.43028	7.56684	0.164	43.4642	16.0199
P08	3	1	1	8	0	0.182	0.427194	6.59963	0.123	64.3135	7.53594
P08	3	1	1	9	0	0.179	0.772429	8.11866	0.161	58.74	12.3119
P08	3	1	1	10	0	0.2	0.259346	6.13495	0.121	49.163	9.33827
P08	3	1	1	11	0	0.105	3.79995	10.0553	0.202	70.6454	10.3757
P08	3	1	1	12	0	0.132	1.82308	6.18298	0.132	39.0719	9.36033
P08	3	1	1	13	0	0.204	0.32878	5.13049	0.136	37.7912	8.41734
P08	3	1	1	14	0	0.073	2.727	5.13927	0.117	40.938	10.7802
P08	3	1	1	15	0	0.165	0.56193	5.72632	0.124	47.2506	7.54489
P08	3	1	1	16	0	0.076	4.11144	8.68702	0.148	67.3708	11.4641
P08	3	1	1	17	0	0.082	2.80619	7.36837	0.141	61.6373	10.0078
P08	3	1	1	18	0	0.081	3.18746	9.47275	0.14	92.4468	10.5
P08	3	1	1	19	0	0.097	2.22298	6.74858	0.113	61.3013	12.8491
P08	3	1	1	20	0	0.098	2.03232	7.66721	0.11	77.3644	9.19731
P08	3	1	1	26	1	0.24	5.19521	26.9663	0.257	136.852	20.0845
P08	3	1	1	27	1	0.196	3.17365	19.7296	0.16	135.296	20.5437
P08	3	1	1	28	1	0.208	2.27431	19.603	0.164	121.858	21.292
P08	3	1	1	29	1	0.147	2.82589	17.7894	0.121	144.36	24.3703
P08	3	1	1	30	1	0.113	8.52762	22.5769	0.154	150.229	36.715
P08	3	1	1	31	1	0.141	7.06367	18.0394	0.206	97.578	30.9201
P08	3	1	1	32	1	0.177	4.79248	23.5309	0.165	123.954	19.0682
P08	3	1	1	33	1	0.116	5.75741	20.1342	0.135	137.055	25.5475
P08	3	1	1	34	1	0.172	2.26967	16.7317	0.124	104.888	24.3097
P08	3	1	1	35	1	0.162	1.83343	19.2983	0.114	141.205	23.8336
P08	3	1	1	36	1	0.318	0.316387	18.081	0.141	108.126	17.7162
P08	3	1	1	37	1	0.242	4.80552	18.9589	0.19	71.3024	15.1789
P08	3	1	1	38	1	0.238	9.37669	30.7648	0.258	119.779	20.0542
P08	3	1	1	39	1	0.127	16.4291	25.9437	0.656	98.3272	31.2438
P08	3	1	1	40	1	0.151	6.09901	19.8689	0.154	112.301	21.4666
P08	3	1	5	6	0	0.088	2.23997	6.08651	0.11	50.4441	10.2039
P08	3	1	5	7	0	0.107	0.977408	4.56954	0.061	38.242	10.9273
P08	3	1	5	8	0	0.135	3.25038	11.0151	0.234	68.0245	10.0516
P08	3	1	5	9	0	0.073	2.33183	4.53569	0.125	34.7085	11.6589
P08	3	1	5	10	0	0.065	1.63012	4.15928	0.095	47.3882	14.4399
P08	3	1	5	11	0	0.082	0.95138	4.35602	0.08	53.1121	15.5925
P08	3	1	5	12	0	0.103	0.684461	3.86189	0.085	46.8471	10.9443
P08	3	1	5	13	0	0.067	1.06323	4.52686	0.057	66.8143	13.4513
P08	3	1	5	14	0	0.047	2.24552	4.81429	0.096	62.5103	16.7667
P08	3	1	5	15	0	0.089	0.738751	4.39235	0.043	52.5753	12.733
P08	3	1	5	16	0	0.097	0.752851	5.18363	0.079	74.1322	10.5913
P08	3	1	5	17	0	0.143	1.39523	8.09037	0.101	62.2766	8.6079
P08	3	1	5	18	0	0.148	1.03037	8.03257	0.103	64.0207	7.20445
P08	3	1	5	19	0	0.073	1.73978	6.20079	0.09	89.0199	11.2729
P08	3	1	5	20	0	0.109	1.12373	5.58048	0.078	53.1683	7.8356
P08	3	1	5	26	1	0.187	1.0826	20.2971	0.091	162.71	23.0421
P08	3	1	5	27	1	0.112	6.60569	21.3029	0.167	144.793	25.675
P08	3	1	5	28	1	0.192	0.632277	15.2777	0.109	113.039	19.7585
P08	3	1	5	29	1	0.185	0.685312	19.4676	0.095	189.279	24.6167
P08	3	1	5	30	1	0.162	0.398245	16.899	0.09	160.061	39.3279
P08	3	1	5	31	1	0.168	1.17694	16.4085	0.11	159.832	27.688
P08	3	1	5	32	1	0.099	2.79824	17.2485	0.078	195.468	30.6005
P08	3	1	5	33	1	0.169	0.512932	19.334	0.083	164.34	24.5245
P08	3	1	5	34	1	0.137	5.28708	19.3274	0.148	129.407	22.9799
P08	3	1	5	35	1	0.162	0.734504	19.8457	0.091	162.934	25.9638
P08	3	1	5	36	1	0.152	1.22904	15.8091	0.087	127.354	21.38
P08	3	1	5	37	1	0.121	3.33521	17.8005	0.106	141.217	23.7343
P08	3	1	5	38	1	0.111	4.11371	20.8236	0.093	160.235	30.6177
P08	3	1	5	39	1	0.114	2.92783	17.4813	0.099	154.738	30.1741
P08	3	1	5	40	1	0.112	3.13035	15.0442	0.087	114.281	27.421
P13	1	1	1	6	0	0.085	9.60749	11.979	0.229	40.6609	9.70132
P13	1	1	1	7	0	0.097	6.78217	11.4456	0.201	72.3757	10.8017
P13	1	1	1	8	0	0.133	4.42844	8.46088	0.188	36.4401	10.3262
P13	1	1	1	9	0	0.111	4.40849	8.24752	0.147	47.7405	11.7157
P13	1	1	1	10	0	0.14	4.12794	9.45115	0.147	49.9767	7.34053
P13	1	1	1	11	0	0.118	5.43411	8.27986	0.133	36.5731	14.0838
P13	1	1	1	12	0	0.092	7.2485	10.889	0.177	45.3411	10.0976
P13	1	1	1	13	0	0.102	6.36425	9.3745	0.177	42.162	11.8066
P13	1	1	1	14	0	0.159	5.77402	11.6848	0.231	60.3042	11.9542
P13	1	1	1	16	0	0.126	2.18249	6.75189	0.098	44.9879	11.3727
P13	1	1	1	17	0	0.13	5.10916	9.25251	0.183	49.639	10.4884
P13	1	1	1	18	0	0.154	2.37381	8.33309	0.128	48.9057	7.84576
P13	1	1	1	19	0	0.108	3.86473	8.60541	0.123	55.8487	13.8391
P13	1	1	1	20	0	0.102	7.45598	10.2174	0.22	50.3454	9.01346
P13	1	1	1	26	1	0.139	3.7413	10.3125	0.093	64.1105	29.6399
P13	1	1	1	27	1	0.234	1.96886	12.1744	0.176	61.6176	24.3421
P13	1	1	1	28	1	0.207	1.0933	11.4171	0.112	77.1338	28.6272
P13	1	1	1	29	1	0.22	1.7878	12.0928	0.132	60.1375	19.346
P13	1	1	1	30	1	0.173	4.57475	11.2059	0.177	52.8093	26.9162
P13	1	1	1	31	1	0.137	3.76673	9.68254	0.109	52.9277	23.8044
P13	1	1	1	32	1	0.271	0.984381	15.8386	0.12	77.5735	19.8478
P13	1	1	1	33	1	0.183	0.953394	12.0405	0.107	100.727	27.8393
P13	1	1	1	34	1	0.266	2.53838	9.10365	0.223	61.2305	22.4399
P13	1	1	1	35	1	0.186	2.12845	10.363	0.103	64.4547	20.142
P13	1	1	1	36	1	0.251	1.49576	9.70611	0.165	45.8391	16.779
P13	1	1	1	37	1	0.465	0.694024	10.7227	0.28	46.6342	14.0668
P13	1	1	1	38	1	0.297	0.795665	10.5537	0.167	67.7089	23.263
P13	1	1	1	39	1	0.353	0.675424	14.1713	0.239	76.2894	32.4924
P13	1	1	1	40	1	0.204	2.31243	16.7778	0.119	101.546	22.5254
P13	1	1	5	6	0	0.069	3.92706	6.45476	0.122	46.3875	11.0035
P13	1	1	5	7	0	0.198	1.20112	6.04762	0.201	39.6101	13.0854
P13	1	1	5	8	0	0.078	5.21832	7.75688	0.155	44.0999	11.5351
P13	1	1	5	9	0	0.171	0.222466	5.66492	0.089	42.7712	7.12614
P13	1	1	5	10	0	0.089	4.22459	7.46457	0.137	40.8657	12.0239
P13	1	1	5	11	0	0.19	0.615928	6.48273	0.141	47.2911	7.00351
P13	1	1	5	12	0	0.149	2.08845	9.29171	0.115	57.3676	7.76078
P13	1	1	5	13	0	0.094	6.88295	10.2879	0.248	40.9476	11.8399
P13	1	1	5	14	0	0.097	9.01881	12.0862	0.203	49.8101	16.4904
P13	1	1	5	15	0	0.111	2.34399	6.15965	0.113	40.3156	12.26
P13	1	1	5	16	0	0.205	0.29029	7.03492	0.147	45.6989	9.84082
P13	1	1	5	17	0	0.051	3.9377	5.97832	0.108	43.9018	16.3953
P13	1	1	5	18	0	0.09	6.12992	10.1917	0.145	49.4846	12.8107
P13	1	1	5	19	0	0.122	4.57248	10.2811	0.15	64.1868	10.7321
P13	1	1	5	20	0	0.068	3.48662	5.8896	0.105	41.1319	16.0747
P13	1	1	5	26	1	0.151	1.17367	9.7943	0.083	70.9069	23.3809
P13	1	1	5	27	1	0.214	1.36889	11.0168	0.161	63.2117	27.1599
P13	1	1	5	28	1	0.165	2.69717	9.00925	0.13	42.9598	23.4853
P13	1	1	5	29	1	0.131	5.20287	10.1687	0.149	45.2973	27.9622
P13	1	1	5	30	1	0.167	5.92129	13.3531	0.228	64.2834	25.3913
P13	1	1	5	31	1	0.263	0.426734	14.531	0.15	87.6738	30.5788
P13	1	1	5	32	1	0.161	0.812362	8.8146	0.098	72.3538	35.2985
P13	1	1	5	33	1	0.245	0.701797	8.63919	0.104	81.7423	19.554
P13	1	1	5	34	1	0.289	0.563279	8.932	0.182	43.1836	22.1352
P13	1	1	5	35	1	0.274	0.434548	9.76837	0.159	51.8601	26.5261
P13	1	1	5	36	1	0.15	1.97033	8.5316	0.105	61.5922	23.9762
P13	1	1	5	37	1	0.106	7.2452	11.7529	0.203	58.8208	31.104
P13	1	1	5	38	1	0.211	3.61528	11.2764	0.192	55.8565	20.3631
P13	1	1	5	39	1	0.239	0.686797	8.07742	0.155	46.4075	21.0537
P13	1	1	5	40	1	0.255	0.83736	8.78911	0.161	51.8213	27.5791
P13	2	1	5	6	0	0.108	2.57485	5.82544	0.228	39.5747	9.59916
P13	2	1	5	7	0	0.118	1.5744	5.08901	0.105	45.6885	7.54564
P13	2	1	5	8	0	0.208	1.0855	9.60087	0.167	59.1479	7.58683
P13	2	1	5	9	0	0.156	0.598162	4.18338	0.064	35.5929	8.09287
P13	2	1	5	10	0	0.212	0.497184	6.98163	0.141	44.148	7.22157
P13	2	1	5	11	0	0.194	0.600649	7.92885	0.088	59.0505	6.79005
P13	2	1	5	12	0	0.142	1.88046	7.01821	0.123	44.6425	7.31859
P13	2	1	5	13	0	0.158	0.702052	6.74609	0.117	47.9533	12.3407
P13	2	1	5	14	0	0.138	0.883525	6.31263	0.108	54.1069	8.26376
P13	2	1	5	15	0	0.145	1.26807	5.72432	0.106	42.3233	8.43412
P13	2	1	5	16	0	0.216	1.24173	7.54545	0.19	37.4016	11.0068
P13	2	1	5	17	0	0.167	1.74672	8.14987	0.171	43.6654	11.6104
P13	2	1	5	18	0	0.164	0.5669	6.24989	0.089	44.0292	6.39994
P13	2	1	5	19	0	0.059	3.30111	5.94849	0.119	49.1699	16.5308
P13	2	1	5	20	0	0.127	0.76713	4.89114	0.078	39.543	7.28755
P13	2	1	5	26	1	0.239	0.538925	9.49871	0.099	49.883	27.5734
P13	2	1	5	27	1	0.209	0.794999	8.77064	0.097	46.4111	24.187
P13	2	1	5	28	1	0.13	4.72809	10.2226	0.108	59.9235	28.4429
P13	2	1	5	29	1	0.169	0.661182	6.80255	0.076	49.7909	27.2366
P13	2	1	5	30	1	0.173	1.14922	7.77428	0.098	63.7091	25.5431
P13	2	1	5	31	1	0.181	1.89949	8.62267	0.131	54.3232	23.4057
P13	2	1	5	32	1	0.186	0.687844	7.82114	0.083	51.9689	26.3105
P13	2	1	5	33	1	0.227	0.900263	9.87749	0.098	51.8242	21.1041
P13	2	1	5	34	1	0.211	1.34144	8.92588	0.134	50.2017	23.7953
P13	2	1	5	35	1	0.185	0.703963	8.67977	0.08	56.9623	21.6457
P13	2	1	5	36	1	0.186	4.24035	11.3304	0.206	50.1204	21.3762
P13	2	1	5	37	1	0.29	0.753204	10.4606	0.158	54.5912	23.3146
P13	2	1	5	38	1	0.239	0.872529	9.49368	0.124	52.1318	19.4121
P13	2	1	5	39	1	0.289	0.68931	10.1313	0.197	54.8317	29.5185
P13	2	1	5	40	1	0.288	0.478914	8.79282	0.177	45.7912	24.3072
P13	3	1	1	6	0	0.045	1.86691	3.96856	0.053	50.2488	20.0804
P13	3	1	1	7	0	0.081	2.01273	4.46089	0.101	34.285	12.0536
P13	3	1	1	8	0	0.095	2.74645	5.21986	0.147	28.6758	11.3406
P13	3	1	1	9	0	0.112	1.08017	4.0168	0.087	29.6156	9.32196
P13	3	1	1	10	0	0.151	3.42708	6.47094	0.162	27.6574	8.85005
P13	3	1	1	11	0	0.107	2.96273	6.09643	0.129	33.1115	10.2812
P13	3	1	1	12	0	0.155	2.23519	4.13968	0.144	26.6635	12.3835
P13	3	1	1	13	0	0.146	0.492355	5.71781	0.109	48.8127	9.91427
P13	3	1	1	14	0	0.116	1.28254	5.31094	0.102	40.9647	10.77
P13	3	1	1	15	0	0.108	0.874868	3.27582	0.069	26.2172	10.8189
P13	3	1	1	16	0	0.091	4.31966	7.53936	0.205	46.0275	11.2318
P13	3	1	1	17	0	0.12	0.952951	4.93237	0.065	44.3161	10.7008
P13	3	1	1	18	0	0.097	1.98147	5.14752	0.124	37.4092	8.91596
P13	3	1	1	19	0	0.138	1.97414	5.30214	0.088	36.6035	15.891
P13	3	1	1	20	0	0.144	1.35235	5.22187	0.114	35.9769	7.04099
P13	3	1	1	26	1	0.167	3.64015	9.15561	0.155	41.3025	24.3305
P13	3	1	1	27	1	0.346	0.420179	11.4868	0.208	44.6037	26.252
P13	3	1	1	28	1	0.177	4.32198	8.03972	0.211	29.5374	22.228
P13	3	1	1	29	1	0.308	2.28063	8.28011	0.165	33.7404	13.5613
P13	3	1	1	30	1	0.279	1.12824	9.01036	0.176	42.5721	22.4891
P13	3	1	1	31	1	0.28	0.50664	9.42456	0.156	49.7574	16.1176
P13	3	1	1	32	1	0.223	1.71747	10.1041	0.162	50.4487	22.8746
P13	3	1	1	33	1	0.143	3.50544	9.53158	0.172	53.5068	29.1621
P13	3	1	1	34	1	0.133	4.50627	9.20198	0.135	47.4811	28.79
P13	3	1	1	35	1	0.235	1.14684	8.47974	0.16	44.5115	30.0835
P13	3	1	1	36	1	0.218	0.765285	6.64989	0.11	40.4832	18.807
P13	3	1	1	37	1	0.176	3.22527	7.18989	0.109	47.9042	24.265
P13	3	1	1	38	1	0.252	0.345642	6.73179	0.126	44.2168	16.8708
P13	3	1	1	39	1	0.198	1.83812	7.68916	0.152	42.2674	27.7553
P13	3	1	1	40	1	0.149	4.02649	8.13241	0.197	46.7102	27.6093
P13	3	1	5	6	0	0.055	4.21168	5.44798	0.146	26.4812	16.0394
P13	3	1	5	7	0	0.084	3.0126	5.28598	0.143	31.3032	11.2975
P13	3	1	5	8	0	0.108	4.00277	5.71892	0.218	28.199	9.8686
P13	3	1	5	9	0	0.068	2.61138	4.44676	0.112	28.4158	13.4315
P13	3	1	5	10	0	0.081	2.69309	4.40774	0.138	25.7624	11.9285
P13	3	1	5	11	0	0.221	0.182943	3.74055	0.143	29.7854	10.6387
P13	3	1	5	12	0	0.092	1.53223	3.9045	0.097	29.3883	9.68408
P13	3	1	5	13	0	0.045	3.8627	4.98593	0.13	27.6844	18.6429
P13	3	1	5	14	0	0.049	2.60846	3.93708	0.121	32.3833	15.9666
P13	3	1	5	15	0	0.152	1.22624	5.40562	0.141	34.5707	10.778
P13	3	1	5	16	0	0.241	0.161294	3.95645	0.112	26.2336	10.7536
P13	3	1	5	17	0	0.082	2.36291	4.15108	0.119	25.8011	11.3584
P13	3	1	5	18	0	0.138	1.24747	4.62422	0.156	28.0761	11.8184
P13	3	1	5	19	0	0.079	2.29934	3.89032	0.124	26.5336	12.5318
P13	3	1	5	20	0	0.218	0.154626	4.42008	0.155	31.8786	12.9928
P13	3	1	5	26	1	0.139	4.51061	10.8901	0.141	64.7618	45.2727
P13	3	1	5	27	1	0.309	3.76539	12.8969	0.322	41.9524	20.0741
P13	3	1	5	28	1	0.194	2.60056	9.29572	0.167	42.4211	22.4755
P13	3	1	5	29	1	0.177	3.05559	10.7266	0.158	70.8484	22.2786
P13	3	1	5	30	1	0.289	1.07142	8.44911	0.183	42.3819	20.9182
P13	3	1	5	31	1	0.2	5.72459	10.9436	0.256	41.3504	24.1983
P13	3	1	5	32	1	0.101	3.75956	6.63229	0.144	34.5488	34.2215
P13	3	1	5	33	1	0.166	1.62973	8.34477	0.136	65.2274	38.1035
P13	3	1	5	34	1	0.178	7.03551	10.6517	0.259	35.2299	20.8082
P13	3	1	5	35	1	0.112	5.37326	8.42619	0.173	36.4098	35.3206
P13	3	1	5	37	1	0.13	3.8157	8.05258	0.179	37.6278	33.4526
P13	3	1	5	38	1	0.182	1.06577	6.21883	0.094	38.2148	19.1647
P13	3	1	5	39	1	0.138	3.57133	7.5951	0.19	37.6589	30.6647
P13	3	1	5	40	1	0.15	3.90405	9.29528	0.175	46.7984	20.9366
P15	1	1	1	6	0	0.094	3.82792	8.46534	0.159	53.1767	18.6922
P15	1	1	1	7	0	0.098	1.86	7.16835	0.09	70.6565	11.3706
P15	1	1	1	8	0	0.05	4.9881	7.27915	0.108	55.4889	18.0573
P15	1	1	1	9	0	0.042	4.06252	6.64287	0.082	66.6629	19.6134
P15	1	1	1	10	0	0.079	2.40514	8.54376	0.087	90.5315	13.5064
P15	1	1	1	11	0	0.118	0.902624	7.38409	0.091	59.6993	11.1645
P15	1	1	1	12	0	0.159	0.220631	9.31296	0.091	84.9531	15.6902
P15	1	1	1	13	0	0.048	3.86178	6.53399	0.087	57.8382	19.1326
P15	1	1	1	14	0	0.059	3.69324	6.14886	0.077	66.1	14.3312
P15	1	1	1	15	0	0.105	1.13967	5.97995	0.089	54.7416	12.8466
P15	1	1	1	16	0	0.081	2.95791	6.09493	0.102	57.3804	12.4284
P15	1	1	1	17	0	0.073	3.62963	6.67876	0.108	47.4385	17.5197
P15	1	1	1	18	0	0.095	1.20788	5.13139	0.077	51.0491	13.4218
P15	1	1	1	19	0	0.1	1.52939	3.85134	0.068	33.7631	11.693
P15	1	1	1	20	0	0.059	2.06043	4.82271	0.077	50.6862	15.5212
P15	1	1	1	26	1	0.227	0.93689	9.90288	0.104	54.2618	19.585
P15	1	1	1	27	1	0.178	0.808647	7.50301	0.079	52.1413	26.9127
P15	1	1	1	28	1	0.247	0.834159	9.59185	0.119	46.2559	20.1606
P15	1	1	1	29	1	0.235	0.992284	8.66949	0.099	46.6057	17.8553
P15	1	1	1	30	1	0.191	1.54241	6.67689	0.121	33.5073	21.9215
P15	1	1	1	31	1	0.243	1.24002	9.78945	0.119	47.2784	17.396
P15	1	1	1	32	1	0.261	0.581505	7.24247	0.094	43.0166	27.5216
P15	1	1	1	33	1	0.201	0.590842	8.36003	0.096	51.1633	21.3048
P15	1	1	1	34	1	0.224	0.814638	8.0173	0.078	43.3772	19.2411
P15	1	1	1	35	1	0.205	0.531018	6.12997	0.078	37.3054	24.7153
P15	1	1	1	36	1	0.225	0.458631	9.11928	0.102	53.6662	21.965
P15	1	1	1	37	1	0.177	1.42314	7.8952	0.123	45.1318	24.1013
P15	1	1	1	38	1	0.159	2.349	7.82801	0.126	42.6748	21.6348
P15	1	1	1	39	1	0.245	0.52717	6.39073	0.076	41.1837	22.4595
P15	1	1	1	40	1	0.192	1.16377	6.50595	0.097	40.8382	18.906
P15	1	1	5	6	0	0.163	0.291157	2.6054	0.053	25.5097	10.6289
P15	1	1	5	7	0	0.158	0.51312	2.67617	0.091	19.782	6.53918
P15	1	1	5	8	0	0.12	1.17713	3.57202	0.064	25.1946	10.5523
P15	1	1	5	9	0	0.195	0.254909	3.2106	0.058	21.7329	7.63686
P15	1	1	5	10	0	0.087	1.28118	3.48624	0.061	29.8583	11.8746
P15	1	1	5	11	0	0.142	1.14255	5.09771	0.128	32.5162	8.4847
P15	1	1	5	12	0	0.095	3.11023	4.57735	0.215	23.2318	10.0973
P15	1	1	5	13	0	0.1	1.12787	3.16873	0.075	24.8964	9.30242
P15	1	1	5	14	0	0.153	0.789232	4.2033	0.134	31.0564	12.4992
P15	1	1	5	15	0	0.087	0.596703	2.651	0.065	29.0748	13.2993
P15	1	1	5	16	0	0.069	1.65062	3.48327	0.07	28.5216	11.1589
P15	1	1	5	17	0	0.119	0.581427	2.89418	0.061	21.8899	8.39711
P15	1	1	5	18	0	0.102	0.794485	2.56331	0.057	21.8858	10.1398
P15	1	1	5	19	0	0.123	0.938811	3.6102	0.061	26.684	11.7621
P15	1	1	5	20	0	0.104	1.45877	3.58147	0.081	24.8612	10.9349
P15	1	1	5	26	1	0.183	1.54337	7.65565	0.089	44.8428	20.3391
P15	1	1	5	27	1	0.206	0.584914	7.25145	0.09	43.4646	18.6724
P15	1	1	5	28	1	0.173	0.848913	6.58246	0.076	38.0461	18.2076
P15	1	1	5	29	1	0.243	0.883244	10.1377	0.13	51.7774	17.0812
P15	1	1	5	30	1	0.201	1.24923	8.28042	0.141	51.431	24.3517
P15	1	1	5	31	1	0.316	0.618057	10.2599	0.171	47.4511	23.6415
P15	1	1	5	32	1	0.259	0.351434	10.3467	0.116	66.8341	30.4944
P15	1	1	5	33	1	0.201	1.06413	9.31841	0.132	54.0258	25.5316
P15	1	1	5	34	1	0.123	2.58678	7.07735	0.087	45.1627	26.3447
P15	1	1	5	35	1	0.182	0.852294	7.81879	0.109	45.2111	26.0599
P15	1	1	5	36	1	0.192	0.423782	7.98614	0.1	47.2447	26.6318
P15	1	1	5	37	1	0.167	3.18735	10.1787	0.118	66.5053	18.9143
P15	1	1	5	38	1	0.323	0.805752	8.68435	0.144	38.7442	20.6726
P15	1	1	5	39	1	0.181	1.00148	6.69187	0.107	44.1356	23.8659
P15	1	1	5	40	1	0.169	0.787947	6.96297	0.086	51.5477	32.4655
P15	2	1	5	6	0	0.122	0.470199	2.77537	0.075	21.4607	7.95888
P15	2	1	5	7	0	0.115	1.49539	4.57576	0.085	32.705	8.8626
P15	2	1	5	8	0	0.114	0.970084	3.6735	0.089	31.998	10.4518
P15	2	1	5	9	0	0.068	1.2705	2.74071	0.08	24.5187	14.0836
P15	2	1	5	10	0	0.138	0.441347	3.36794	0.104	24.6962	11.575
P15	2	1	5	11	0	0.116	0.703553	2.76093	0.085	26.5531	9.24512
P15	2	1	5	12	0	0.078	1.21246	2.64848	0.071	20.3231	13.0037
P15	2	1	5	13	0	0.106	1.5523	2.7367	0.068	15.9912	12.9031
P15	2	1	5	14	0	0.134	0.774461	2.99319	0.041	32.2037	12.5388
P15	2	1	5	15	0	0.145	0.422219	3.41321	0.091	25.2996	8.2908
P15	2	1	5	16	0	0.132	0.76303	3.61848	0.096	26.0061	7.60423
P15	2	1	5	17	0	0.138	1.09906	4.64597	0.135	31.7786	14.1313
P15	2	1	5	18	0	0.081	1.23993	2.77052	0.099	20.9313	15.8171
P15	2	1	5	19	0	0.12	0.766566	3.19931	0.076	27.257	8.84806
P15	2	1	5	20	0	0.083	0.681072	2.42519	0.055	26.6558	9.38717
P15	2	1	5	26	1	0.241	0.232297	5.44708	0.081	30.7543	21.4407
P15	2	1	5	27	1	0.177	0.809645	7.11748	0.088	47.356	22.1015
P15	2	1	5	28	1	0.206	1.01259	6.1321	0.078	33.0419	20.3258
P15	2	1	5	29	1	0.251	0.314402	6.8912	0.139	34.4534	20.5634
P15	2	1	5	30	1	0.282	0.597176	6.21769	0.121	32.3465	26.0172
P15	2	1	5	31	1	0.175	0.614295	6.67307	0.096	43.8489	25.2497
P15	2	1	5	32	1	0.176	1.08212	9.85634	0.111	62.6202	28.5393
P15	2	1	5	33	1	0.216	0.690714	8.84001	0.103	52.2473	25.8006
P15	2	1	5	34	1	0.157	1.2186	7.05852	0.099	47.537	25.13
P15	2	1	5	35	1	0.131	1.86118	7.903	0.083	54.0636	32.2002
P15	2	1	5	36	1	0.12	1.69148	7.32045	0.089	54.3833	31.8298
P15	2	1	5	37	1	0.135	2.39615	7.99618	0.112	55.9193	27.0019
P15	2	1	5	38	1	0.095	11.7499	16.2471	0.202	67.9297	35.0261
P15	2	1	5	39	1	0.132	1.58262	8.83914	0.081	67.1889	30.6687
P15	2	1	5	40	1	0.152	1.11541	6.87582	0.087	48.5422	26.0079
P15	3	1	1	6	0	0.216	0.270288	4.82579	0.12	30.4701	8.49788
P15	3	1	1	7	0	0.105	1.10996	3.36684	0.103	26.4596	11.8078
P15	3	1	1	8	0	0.077	1.82921	3.71714	0.094	29.313	10.8358
P15	3	1	1	9	0	0.13	1.09622	3.52797	0.117	28.5465	10.1947
P15	3	1	1	10	0	0.074	0.781173	2.72901	0.06	29.3263	12.4037
P15	3	1	1	11	0	0.092	0.492764	2.10558	0.059	21.2925	10.9792
P15	3	1	1	12	0	0.091	0.689232	2.13672	0.041	23.8825	12.1434
P15	3	1	1	13	0	0.048	1.85461	3.22158	0.073	34.5394	16.9306
P15	3	1	1	14	0	0.088	0.893638	3.06035	0.057	28.9828	9.40608
P15	3	1	1	15	0	0.065	0.808253	2.60432	0.043	30.0799	13.0498
P15	3	1	1	16	0	0.083	0.338208	2.29104	0.043	29.3584	15.5242
P15	3	1	1	17	0	0.097	0.842081	2.81579	0.077	23.4623	9.80388
P15	3	1	1	18	0	0.1	0.314313	2.57429	0.04	29.1702	10.7154
P15	3	1	1	19	0	0.078	0.96844	2.31969	0.072	19.4392	10.2248
P15	3	1	1	20	0	0.084	1.5644	3.80497	0.09	31.4016	9.96075
P15	3	1	1	26	1	0.156	2.49628	5.2763	0.112	39.0218	22.5449
P15	3	1	1	27	1	0.224	0.691873	4.83265	0.123	29.5355	21.3062
P15	3	1	1	28	1	0.139	5.24207	7.34677	0.125	44.2887	34.4076
P15	3	1	1	29	1	0.237	0.5632	6.98414	0.117	41.5531	20.5092
P15	3	1	1	30	1	0.163	0.526267	5.08917	0.09	40.7239	30.0403
P15	3	1	1	31	1	0.198	1.126	5.08485	0.145	34.8337	33.7975
P15	3	1	1	32	1	0.113	3.40214	6.14993	0.122	34.2917	25.7492
P15	3	1	1	33	1	0.163	0.682187	6.96306	0.068	46.0042	24.7137
P15	3	1	1	34	1	0.178	1.25595	5.95765	0.139	42.1732	35.6245
P15	3	1	1	35	1	0.134	2.83701	7.12952	0.13	45.9077	26.9508
P15	3	1	1	36	1	0.092	6.55106	9.69813	0.145	67.1954	34.8649
P15	3	1	1	37	1	0.137	1.12774	4.88412	0.062	43.6625	25.546
P15	3	1	1	38	1	0.14	1.62245	6.00449	0.08	49.227	29.0207
P15	3	1	1	39	1	0.148	0.815636	4.75483	0.069	35.8923	24.8282
P15	3	1	1	40	1	0.161	1.42496	6.84145	0.096	42.1524	25.4423
P15	3	1	5	6	0	0.052	4.73458	5.72938	0.141	30.9806	16.4732
P15	3	1	5	7	0	0.119	0.311269	4.13153	0.082	38.0818	15.6239
P15	3	1	5	8	0	0.045	3.01221	4.63449	0.09	43.0016	18.6891
P15	3	1	5	9	0	0.092	1.28023	4.36496	0.079	37.0763	10.6997
P15	3	1	5	10	0	0.075	1.91018	4.30564	0.102	34.715	10.7733
P15	3	1	5	11	0	0.087	1.55021	4.69939	0.086	38.8697	9.87158
P15	3	1	5	12	0	0.045	2.1838	3.89351	0.074	40.1533	19.6368
P15	3	1	5	13	0	0.084	0.687953	3.1874	0.065	34.0872	11.2055
P15	3	1	5	14	0	0.066	1.21048	3.92372	0.06	45.8876	11.9334
P15	3	1	5	15	0	0.119	0.293097	3.89943	0.074	36.4763	12.2514
P15	3	1	5	16	0	0.079	0.867411	5.18486	0.051	62.2065	10.3814
P15	3	1	5	17	0	0.123	0.225427	3.28995	0.048	29.8498	8.79297
P15	3	1	5	18	0	0.071	1.69034	3.71138	0.08	34.7593	11.5776
P15	3	1	5	19	0	0.122	1.10853	4.20136	0.596	33.3758	7.31268
P15	3	1	5	20	0	0.072	1.32423	3.60001	0.066	34.7411	12.0145
P15	3	1	5	26	1	0.158	1.25576	8.14076	0.103	60.9797	26.3041
P15	3	1	5	27	1	0.185	0.636412	6.77502	0.078	48.932	31.3046
P15	3	1	5	28	1	0.138	2.84796	7.26317	0.108	50.5985	25.2101
P15	3	1	5	29	1	0.17	1.02509	5.81301	0.099	35.6321	29.8492
P15	3	1	5	30	1	0.146	1.02495	5.69003	0.081	43.288	28.7152
P15	3	1	5	31	1	0.124	2.68141	6.76424	0.105	45.7765	29.3936
P15	3	1	5	32	1	0.169	1.49841	5.99478	0.106	46.0038	26.1987
P15	3	1	5	33	1	0.157	0.566689	5.66138	0.089	41.526	29.9409
P15	3	1	5	34	1	0.17	1.1974	6.29257	0.107	36.8644	21.9704
P15	3	1	5	35	1	0.14	1.82238	7.64001	0.094	69.7347	24.0202
P15	3	1	5	36	1	0.144	2.78514	8.18335	0.119	50.9679	24.3488
P15	3	1	5	37	1	0.133	2.10198	6.14932	0.102	37.8981	23.216
P15	3	1	5	38	1	0.111	2.40834	6.56686	0.09	53.7942	28.0691
P15	3	1	5	39	1	0.126	2.23687	6.90768	0.083	55.9794	25.4568
P15	3	1	5	40	1	0.113	2.97116	7.33181	0.113	48.6878	28.9171
P18	1	1	1	6	0	0.099	7.56303	9.62661	0.329	35.4779	10.9775
P18	1	1	1	7	0	0.115	4.98001	6.33823	0.286	17.6439	10.8399
P18	1	1	1	8	0	0.099	6.58987	8.59685	0.298	23.9596	10.3291
P18	1	1	1	9	0	0.072	5.01422	6.42635	0.243	27.4828	12.082
P18	1	1	1	10	0	0.126	2.97547	5.04123	0.236	23.7959	8.49279
P18	1	1	1	11	0	0.135	2.81377	5.53388	0.224	24.0244	7.40552
P18	1	1	1	12	0	0.142	4.52664	7.17496	0.29	25.6253	9.28195
P18	1	1	1	13	0	0.106	4.34177	6.10667	0.23	23.6693	7.54517
P18	1	1	1	14	0	0.098	4.41032	6.78452	0.278	33.4521	8.97133
P18	1	1	1	15	0	0.092	3.56963	5.499	0.23	25.2339	10.3544
P18	1	1	1	16	0	0.082	3.5162	5.4965	0.216	30.0735	13.3436
P18	1	1	1	17	0	0.053	4.71241	5.69505	0.229	24.722	15.1464
P18	1	1	1	18	0	0.09	3.70422	5.65979	0.181	25.6865	14.2258
P18	1	1	1	19	0	0.058	4.08576	5.65506	0.234	28.9175	16.6356
P18	1	1	1	20	0	0.063	2.63399	4.13818	0.142	29.1687	16.1839
P18	1	1	1	26	1	0.155	10.8798	20.8318	0.296	94.2946	29.8498
P18	1	1	1	27	1	0.437	5.73515	12.4312	0.541	69.3443	35.5289
P18	1	1	1	28	1	0.204	14.2827	20.3351	0.37	68.4609	21.949
P18	1	1	1	29	1	0.212	7.09549	20.1053	0.278	88.0685	26.8618
P18	1	1	1	30	1	0.219	8.47604	20.2852	0.316	81.7995	24.7588
P18	1	1	1	31	1	0.121	18.3055	22.805	0.38	79.4737	40.5682
P18	1	1	1	32	1	0.233	8.15666	19.4996	0.349	76.9985	20.7891
P18	1	1	1	33	1	0.133	18.3622	22.6397	0.324	60.8829	32.4479
P18	1	1	1	34	1	0.222	3.41246	18.7599	0.187	104.642	20.5959
P18	1	1	1	35	1	0.083	20.6279	23.335	0.342	64.478	40.5039
P18	1	1	1	36	1	0.253	9.26573	19.1993	0.308	70.4254	19.0306
P18	1	1	1	37	1	0.083	18.2059	24.0106	0.304	81.5762	35.2918
P18	1	1	1	38	1	0.147	12.2388	20.806	0.272	87.8465	33.3828
P18	1	1	1	39	1	0.292	6.7103	17.8554	0.361	60.0444	21.6027
P18	1	1	1	40	1	0.118	15.6124	22.8608	0.269	92.2886	29.8728
P18	1	1	5	6	0	0.143	1.82164	7.40537	0.168	49.4788	14.8225
P18	1	1	5	7	0	0.084	6.39042	7.37894	0.314	15.9828	16.3087
P18	1	1	5	8	0	0.133	4.99613	9.53092	0.226	46.5972	10.9621
P18	1	1	5	9	0	0.078	8.75381	9.97356	0.359	21.5539	14.2083
P18	1	1	5	10	0	0.1	6.03399	9.64328	0.231	46.915	11.6683
P18	1	1	5	11	0	0.052	7.98093	10.1546	0.314	45.4315	16.6432
P18	1	1	5	12	0	0.161	7.84324	9.69526	0.383	24.9773	10.4521
P18	1	1	5	13	0	0.058	8.6421	9.77754	0.356	25.907	15.2418
P18	1	1	5	14	0	0.155	8.96731	11.9994	0.359	41.7009	8.77698
P18	1	1	5	15	0	0.244	3.94989	9.37266	0.271	32.5841	7.76883
P18	1	1	5	16	0	0.13	10.3318	13.554	0.295	49.1065	9.26101
P18	1	1	5	17	0	0.208	3.84036	10.0472	0.287	43.9208	7.29388
P18	1	1	5	18	0	0.085	10.4361	11.813	0.414	26.9283	12.0967
P18	1	1	5	19	0	0.179	3.90975	11.5513	0.239	48.251	8.74821
P18	1	1	5	20	0	0.141	6.24662	10.8386	0.308	47.5304	10.2939
P18	1	1	5	26	1	0.154	11.3755	18.6883	0.287	71.9807	34.173
P18	1	1	5	27	1	0.139	13.2859	20.5263	0.283	65.4044	27.7125
P18	1	1	5	28	1	0.169	8.58233	17.1141	0.236	72.124	36.2225
P18	1	1	5	29	1	0.17	15.4709	20.8724	0.391	36.0877	27.556
P18	1	1	5	30	1	0.098	17.9823	21.5315	0.352	51.5814	33.7842
P18	1	1	5	31	1	0.231	6.09394	18.695	0.301	77.8516	23.0535
P18	1	1	5	32	1	0.155	10.0426	15.9768	0.309	54.8071	25.5438
P18	1	1	5	33	1	0.151	15.0131	19.861	0.319	70.1017	30.5782
P18	1	1	5	34	1	0.126	10.5549	15.8076	0.301	63.7776	31.5095
P18	1	1	5	35	1	0.243	7.98484	15.0097	0.358	36.7649	18.3944
P18	1	1	5	36	1	0.276	3.0625	10.67	0.25	45.1128	17.0783
P18	1	1	5	37	1	0.184	11.246	19.5102	0.37	59.453	21.3866
P18	1	1	5	38	1	0.181	3.9636	12.841	0.203	70.5824	33.3563
P18	1	1	5	39	1	0.119	8.5921	12.5467	0.293	40.9541	30.6252
P18	1	1	5	40	1	0.175	6.18738	11.7055	0.296	40.5423	46.4531
P18	2	1	5	6	0	0.056	5.29874	7.17182	0.211	34.9643	15.6659
P18	2	1	5	7	0	0.108	1.46381	4.82711	0.083	39.8023	7.58604
P18	2	1	5	8	0	0.08	3.0956	5.63115	0.105	51.9373	11.7522
P18	2	1	5	9	0	0.059	4.11363	6.63824	0.141	44.5164	16.5381
P18	2	1	5	10	0	0.112	2.61639	6.05945	0.135	42.7043	9.90196
P18	2	1	5	11	0	0.134	2.34842	5.50102	0.145	35.0721	8.62548
P18	2	1	5	12	0	0.06	1.89988	4.29401	0.08	43.8131	15.7245
P18	2	1	5	13	0	0.098	4.52736	8.73961	0.178	48.5775	9.23991
P18	2	1	5	14	0	0.092	4.43519	8.16437	0.177	44.7641	12.451
P18	2	1	5	15	0	0.073	2.79963	5.39299	0.1	41.7848	11.4806
P18	2	1	5	16	0	0.16	1.40102	5.63551	0.14	35.9564	7.78925
P18	2	1	5	17	0	0.096	1.92355	5.28004	0.1	37.6474	12.3847
P18	2	1	5	18	0	0.063	4.62736	7.80907	0.138	54.3882	14.2778
P18	2	1	5	19	0	0.081	5.3822	8.39543	0.196	48.3203	11.4501
P18	2	1	5	20	0	0.079	4.56093	8.232	0.173	53.4386	13.4737
P18	2	1	5	26	1	0.192	3.60382	18.6246	0.185	100.18	40.0268
P18	2	1	5	27	1	0.088	11.6799	17.4384	0.236	88.6267	48.1871
P18	2	1	5	28	1	0.216	2.95461	16.1006	0.183	74.3061	26.8673
P18	2	1	5	29	1	0.082	9.58546	16.525	0.191	86.7201	49.2307
P18	2	1	5	30	1	0.077	13.6414	17.1518	0.33	48.8687	47.8043
P18	2	1	5	31	1	0.109	9.09659	13.6261	0.226	64.7751	33.0229
P18	2	1	5	32	1	0.069	13.169	18.7029	0.273	108.048	47.938
P18	2	1	5	33	1	0.173	10.7059	13.9381	0.29	54.8086	25.7285
P18	2	1	5	34	1	0.081	12.1681	15.5258	0.276	46.8486	48.2076
P18	2	1	5	35	1	0.15	6.55069	15.0938	0.217	73.3389	34.6236
P18	2	1	5	36	1	0.173	1.8493	15.2721	0.24	115.268	40.0381
P18	2	1	5	37	1	0.091	8.13753	11.9598	0.205	54.3689	34.1053
P18	2	1	5	38	1	0.088	8.71731	12.9215	0.204	49.9396	31.8714
P18	2	1	5	39	1	0.075	15.2868	19.1413	0.233	65.9059	40.938
P18	2	1	5	40	1	0.089	9.32525	13.2825	0.169	65.7655	42.644
P18	3	1	1	6	0	0.046	7.37604	8.73537	0.249	35.5775	18.3628
P18	3	1	1	7	0	0.05	6.46816	7.78621	0.182	45.2234	16.2665
P18	3	1	1	8	0	0.057	5.37203	8.22609	0.135	55.8351	14.683
P18	3	1	1	9	0	0.191	2.50846	4.93608	0.194	33.5678	13.7244
P18	3	1	1	10	0	0.111	1.73253	4.69661	0.123	33.4193	10.1887
P18	3	1	1	11	0	0.067	3.12528	4.83087	0.131	35.3972	18.0765
P18	3	1	1	12	0	0.107	2.3104	4.67141	0.164	24.8188	13.4298
P18	3	1	1	13	0	0.107	2.33772	5.65183	0.177	35.8642	11.2238
P18	3	1	1	14	0	0.043	3.14168	5.18198	0.152	51.4796	20.5335
P18	3	1	1	15	0	0.08	2.08521	4.05786	0.12	31.4851	10.9506
P18	3	1	1	16	0	0.056	3.56218	4.77767	0.125	27.9464	14.3207
P18	3	1	1	17	0	0.058	2.54498	3.84486	0.152	26.5203	14.6988
P18	3	1	1	18	0	0.071	4.58937	6.86761	0.133	41.5981	11.4672
P18	3	1	1	19	0	0.062	3.39826	4.88485	0.146	26.5243	13.7336
P18	3	1	1	20	0	0.073	3.69347	5.45559	0.143	31.3877	11.7808
P18	3	1	1	26	1	0.155	7.79458	12.8319	0.218	64.8634	30.6828
P18	3	1	1	27	1	0.238	1.17968	13.4105	0.179	67.6158	29.4164
P18	3	1	1	28	1	0.239	1.05437	14.3823	0.188	77.0774	37.541
P18	3	1	1	29	1	0.11	7.49518	12.9207	0.204	66.3318	27.4741
P18	3	1	1	30	1	0.101	13.2729	16.0735	0.274	43.4514	37.946
P18	3	1	1	31	1	0.117	8.12326	12.6615	0.205	62.6011	34.1898
P18	3	1	1	32	1	0.122	6.70172	11.4984	0.24	47.5923	32.612
P18	3	1	1	33	1	0.127	4.36606	9.26026	0.145	57.3004	27.3251
P18	3	1	1	34	1	0.333	0.392196	11.1253	0.21	63.9061	37.218
P18	3	1	1	35	1	0.122	7.54254	13.0795	0.184	61.6969	35.4353
P18	3	1	1	36	1	0.131	4.47921	12.5264	0.167	77.752	28.9921
P18	3	1	1	37	1	0.427	0.192099	12.1529	0.271	58.4239	30.6777
P18	3	1	1	38	1	0.082	10.3742	13.2022	0.254	54.1854	41.3952
P18	3	1	1	39	1	0.119	6.33179	14.6989	0.172	95.0454	45.1349
P18	3	1	1	40	1	0.085	7.23476	15.6107	0.125	114.455	44.4428
P18	3	1	5	6	0	0.045	4.20598	5.58956	0.135	34.5159	19.8446
P18	3	1	5	7	0	0.041	6.29682	7.44253	0.173	30.5481	20.4585
P18	3	1	5	8	0	0.06	2.50512	4.05261	0.103	40.4568	13.7025
P18	3	1	5	9	0	0.041	3.56131	4.89562	0.158	34.7603	20.9031
P18	3	1	5	10	0	0.064	4.08511	6.47789	0.175	39.8866	13.0286
P18	3	1	5	11	0	0.038	6.63184	8.14206	0.204	41.0622	19.649
P18	3	1	5	12	0	0.047	4.60704	6.551	0.139	48.0814	16.946
P18	3	1	5	13	0	0.051	5.81022	7.78821	0.164	41.0488	15.7214
P18	3	1	5	14	0	0.042	8.73097	10.3431	0.147	44.7623	19.5115
P18	3	1	5	15	0	0.036	8.01732	8.71338	0.19	23.3734	23.3047
P18	3	1	5	16	0	0.04	10.0205	10.1615	0.226	10.6586	19.4633
P18	3	1	5	17	0	0.033	7.06567	8.49627	0.191	45.4448	24.1508
P18	3	1	5	18	0	0.058	4.48174	6.09444	0.198	34.0855	14.8228
P18	3	1	5	19	0	0.044	7.05946	8.96817	0.182	51.6285	18.6636
P18	3	1	5	20	0	0.049	4.45067	5.98195	0.173	33.0429	15.0728
P18	3	1	5	26	1	0.091	9.72369	16.7455	0.206	87.3107	40.2258
P18	3	1	5	27	1	0.068	9.49274	13.9664	0.183	70.4682	46.3268
P18	3	1	5	28	1	0.153	3.594	13.5371	0.16	79.1359	34.6013
P18	3	1	5	29	1	0.259	0.532004	14.8244	0.179	83.7371	37.639
P18	3	1	5	30	1	0.172	3.48386	9.90072	0.212	47.4889	38.8318
P18	3	1	5	31	1	0.077	7.95802	11.1858	0.176	54.7912	41.6367
P18	3	1	5	32	1	0.067	12.4478	17.0336	0.155	94.1903	51.4627
P18	3	1	5	33	1	0.134	5.49801	16.9131	0.149	98.9565	32.5803
P18	3	1	5	34	1	0.092	6.56538	13.7719	0.153	96.5167	43.3408
P18	3	1	5	35	1	0.06	13.913	16.4202	0.214	51.3168	50.3932
P18	3	1	5	36	1	0.238	0.507909	15.2847	0.158	93.4981	34.6673
P18	3	1	5	37	1	0.139	4.59003	12.7432	0.14	72.5482	39.1806
P18	3	1	5	38	1	0.073	12.252	14.5766	0.241	38.1598	42.0419
P18	3	1	5	39	1	0.213	1.73128	16.8532	0.161	92.4007	23.4127
P18	3	1	5	40	1	0.118	7.90051	15.4906	0.203	74.6324	33.9416
P19	1	1	1	6	0	0.236	2.41829	4.61662	0.183	22.9446	8.95334
P19	1	1	1	7	0	0.282	1.85702	4.56469	0.192	20.5599	5.15975
P19	1	1	1	8	0	0.188	2.20792	4.31648	0.158	18.6721	7.955
P19	1	1	1	9	0	0.204	2.871	4.11821	0.23	20.8414	5.9102
P19	1	1	1	10	0	0.182	3.19075	4.83413	0.236	21.6466	7.7382
P19	1	1	1	11	0	0.245	1.10267	4.87332	0.167	22.9346	4.51615
P19	1	1	1	12	0	0.162	2.79987	4.90319	0.214	23.141	6.70824
P19	1	1	1	13	0	0.185	2.75753	4.57443	0.154	29.0675	9.62379
P19	1	1	1	14	0	0.403	0.203649	5.76782	0.149	26.4029	5.76555
P19	1	1	1	15	0	0.359	0.173221	3.91776	0.167	16.3354	4.65996
P19	1	1	1	16	0	0.124	2.2018	4.04142	0.198	21.366	9.62893
P19	1	1	1	17	0	0.176	3.11713	4.04014	0.209	15.276	6.84944
P19	1	1	1	18	0	0.241	2.15973	4.41745	0.205	17.435	4.43887
P19	1	1	1	19	0	0.185	2.18966	3.67652	0.209	20.0024	6.38885
P19	1	1	1	20	0	0.294	0.502389	3.91107	0.168	17.8846	6.39375
P19	1	1	1	26	1	0.325	3.20731	7.76788	0.168	41.3722	12.4115
P19	1	1	1	27	1	0.267	4.49481	7.21189	0.288	37.1225	15.0149
P19	1	1	1	28	1	0.482	0.405059	5.9162	0.138	23.3683	15.5949
P19	1	1	1	29	1	0.384	0.76825	6.32687	0.122	29.0673	10.4258
P19	1	1	1	30	1	0.567	0.376869	5.3854	0.183	21.0548	10.7777
P19	1	1	1	31	1	0.517	3.84681	6.43145	0.444	18.7985	10.0274
P19	1	1	1	32	1	0.287	3.10255	6.38955	0.214	25.9292	14.6903
P19	1	1	1	33	1	0.167	4.48213	7.56531	0.174	38.6984	22.3067
P19	1	1	1	34	1	0.189	3.86704	7.32409	0.171	34.4394	17.3681
P19	1	1	1	35	1	0.197	2.26659	7.07716	0.118	47.5695	19.363
P19	1	1	1	36	1	0.226	4.7278	7.41276	0.188	27.9053	22.9469
P19	1	1	1	37	1	0.261	3.6115	7.71971	0.174	34.7008	16.0086
P19	1	1	1	38	1	0.291	2.37348	6.75119	0.164	32.4162	14.2718
P19	1	1	1	39	1	0.279	1.09039	6.69872	0.126	35.975	16.4757
P19	1	1	1	40	1	0.24	5.50579	7.87196	0.218	32.8778	17.3896
P19	1	1	5	6	0	0.131	2.26925	4.80963	0.137	29.8411	7.31043
P19	1	1	5	7	0	0.236	2.22019	5.252	0.177	27.4277	6.61741
P19	1	1	5	8	0	0.134	2.11167	4.86152	0.138	27.8516	8.32015
P19	1	1	5	9	0	0.166	1.15089	5.20957	0.126	30.352	10.0772
P19	1	1	5	10	0	0.104	2.40755	4.72999	0.111	31.9222	9.72047
P19	1	1	5	11	0	0.15	1.53999	5.13781	0.104	34.6723	6.99778
P19	1	1	5	12	0	0.161	0.274749	4.51126	0.101	100.058	29.0226
P19	1	1	5	13	0	0.12	1.84155	5.01446	0.084	47.8877	8.28906
P19	1	1	5	14	0	0.104	2.16862	4.62317	0.097	41.843	9.6847
P19	1	1	5	15	0	0.118	0.968213	4.35083	0.082	38.1793	11.9264
P19	1	1	5	16	0	0.31	1.7115	6.60178	0.275	26.1143	5.58489
P19	1	1	5	17	0	0.088	2.94696	4.74894	0.171	28.2461	10.6597
P19	1	1	5	18	0	0.167	1.81965	5.19036	0.135	24.336	6.0969
P19	1	1	5	19	0	0.119	3.08304	5.40624	0.16	31.0348	8.56115
P19	1	1	5	20	0	0.119	1.20945	3.88167	0.085	29.3119	7.6487
P19	1	1	5	26	1	0.369	0.48684	9.20413	0.152	40.9648	16.851
P19	1	1	5	27	1	0.274	0.571354	8.44036	0.129	57.9362	20.8811
P19	1	1	5	28	1	0.176	4.45651	8.73241	0.142	51.152	21.8314
P19	1	1	5	29	1	0.26	2.19586	8.11121	0.195	39.5499	17.4308
P19	1	1	5	30	1	0.248	0.40037	7.61515	0.129	50.2103	25.9849
P19	1	1	5	31	1	0.515	0.386114	8.45042	0.154	41.5367	16.33
P19	1	1	5	32	1	0.41	0.238038	8.08315	0.145	39.6722	23.2155
P19	1	1	5	33	1	0.223	0.704215	7.28456	0.118	45.9045	18.487
P19	1	1	5	34	1	0.177	2.47529	9.69323	0.126	51.3947	22.5796
P19	1	1	5	35	1	0.254	1.0856	8.04322	0.145	40.4982	19.5723
P19	1	1	5	36	1	0.21	6.04675	9.63037	0.225	38.9877	24.3225
P19	1	1	5	37	1	0.184	1.9526	7.59174	0.117	42.6931	21.7184
P19	1	1	5	38	1	0.209	2.92884	8.59949	0.144	42.6436	17.4639
P19	1	1	5	39	1	0.154	3.08778	8.49908	0.113	110.667	35.7538
P19	1	1	5	40	1	0.29	0.347728	8.2971	0.141	43.641	20.8191
P19	2	1	5	6	0	0.119	1.01731	4.16944	0.109	34.7945	11.3963
P19	2	1	5	7	0	0.105	3.37857	6.24552	0.157	34.6327	8.43451
P19	2	1	5	8	0	0.117	3.83647	6.62217	0.212	26.6484	8.23118
P19	2	1	5	9	0	0.162	1.02556	6.42182	0.114	51.9675	7.83858
P19	2	1	5	10	0	0.094	3.22381	6.12408	0.136	37.0996	9.82107
P19	2	1	5	11	0	0.112	0.291844	4.77723	0.051	51.8705	12.907
P19	2	1	5	12	0	0.094	3.11831	6.65201	0.093	48.9539	10.3304
P19	2	1	5	13	0	0.131	1.26231	6.28569	0.106	58.5821	10.8448
P19	2	1	5	14	0	0.082	1.41291	4.798	0.057	51.3925	12.4511
P19	2	1	5	15	0	0.126	1.11511	4.52648	0.079	34.1394	9.83278
P19	2	1	5	16	0	0.105	1.05042	6.36285	0.063	56.4482	8.45184
P19	2	1	5	17	0	0.066	3.65574	6.25788	0.164	43.2252	13.4268
P19	2	1	5	18	0	0.133	1.23572	5.68889	0.09	37.3604	9.21298
P19	2	1	5	19	0	0.074	1.33854	3.42775	0.047	33.5415	17.2286
P19	2	1	5	20	0	0.091	0.88678	3.96028	0.081	47.1715	11.4157
P19	2	1	5	26	1	0.338	0.376434	10.5092	0.143	58.1018	21.1739
P19	2	1	5	27	1	0.139	2.28103	7.06628	0.112	47.6507	26.6275
P19	2	1	5	28	1	0.316	0.434565	7.20325	0.1	40.4105	21.6412
P19	2	1	5	29	1	0.198	1.00424	8.01666	0.106	54.8005	23.0961
P19	2	1	5	30	1	0.115	3.75294	8.21134	0.137	64.5743	35.6638
P19	2	1	5	31	1	0.137	0.953471	7.72294	0.063	70.7059	34.369
P19	2	1	5	32	1	0.177	1.71492	6.05806	0.11	32.5851	18.3222
P19	2	1	5	33	1	0.244	0.626583	7.35111	0.102	35.5506	22.9472
P19	2	1	5	34	1	0.261	0.721714	6.66341	0.147	31.5095	22.2601
P19	2	1	5	35	1	0.214	0.832456	7.7702	0.101	42.1563	25.384
P19	2	1	5	36	1	0.417	0.658365	7.52221	0.131	44.3168	23.181
P19	2	1	5	37	1	0.175	1.47532	6.98718	0.122	53.9949	26.2371
P19	2	1	5	38	1	0.138	1.16577	6.15424	0.088	56.5795	34.0198
P19	2	1	5	39	1	0.177	2.24335	6.7611	0.107	49.3163	25.9594
P19	2	1	5	40	1	0.104	1.98826	5.83308	0.058	54.3306	34.7953
P19	3	1	1	6	0	0.101	1.25218	3.91844	0.098	32.3381	10.0217
P19	3	1	1	7	0	0.06	1.14142	2.90128	0.05	40.7471	14.0402
P19	3	1	1	8	0	0.099	0.714123	3.37869	0.051	36.8005	15.3572
P19	3	1	1	9	0	0.113	0.247841	2.7664	0.019	33.0679	14.7755
P19	3	1	1	10	0	0.086	1.16822	3.36373	0.077	32.349	11.5282
P19	3	1	1	11	0	0.08	1.85511	4.80749	0.071	41.3749	12.7116
P19	3	1	1	12	0	0.105	1.31132	3.91984	0.064	27.608	17.9674
P19	3	1	1	13	0	0.085	3.64703	5.65703	0.141	30.9303	10.3582
P19	3	1	1	14	0	0.111	1.33281	5.31535	0.113	43.4186	13.9612
P19	3	1	1	15	0	0.15	1.05699	5.46089	0.109	37.8111	8.65193
P19	3	1	1	16	0	0.138	1.29998	4.83151	0.1	28.6265	9.34325
P19	3	1	1	17	0	0.166	0.302838	4.07831	0.103	29.4964	11.7428
P19	3	1	1	18	0	0.088	1.93152	4.04021	0.074	30.4024	13.1244
P19	3	1	1	19	0	0.136	0.864873	5.37559	0.099	46.1124	10.761
P19	3	1	1	20	0	0.14	1.15134	3.55654	0.095	25.4712	11.932
P19	3	1	1	26	1	0.359	0.304655	7.62234	0.19	31.6413	16.1015
P19	3	1	1	27	1	0.246	0.790951	7.86001	0.117	39.0354	23.0726
P19	3	1	1	28	1	0.205	1.07863	7.08776	0.091	41.3176	17.1936
P19	3	1	1	29	1	0.233	0.361829	8.9966	0.09	52.1957	19.5646
P19	3	1	1	30	1	0.173	0.858854	7.49632	0.096	82.0359	29.0819
P19	3	1	1	31	1	0.134	3.25886	8.73722	0.109	57.3198	31.5907
P19	3	1	1	32	1	0.162	1.39372	7.67402	0.096	65.5445	24.7282
P19	3	1	1	33	1	0.197	1.09452	8.6704	0.102	51.1078	18.9978
P19	3	1	1	34	1	0.207	0.583006	7.69422	0.117	59.9757	38.2564
P19	3	1	1	35	1	0.168	1.0166	7.31977	0.092	54.0167	23.0088
P19	3	1	1	36	1	0.146	1.83782	8.10601	0.099	59.4422	24.6843
P19	3	1	1	37	1	0.121	3.69176	10.1371	0.093	77.1708	28.1719
P19	3	1	1	38	1	0.25	0.431003	9.78451	0.103	63.5365	26.1437
P19	3	1	1	39	1	0.169	0.989305	6.79094	0.086	52.4065	34.5216
P19	3	1	1	40	1	0.141	2.39383	9.49384	0.111	60.7272	26.6741
P19	3	1	5	6	0	0.108	1.45622	5.05964	0.099	39.7598	11.8693
P19	3	1	5	7	0	0.086	2.34537	6.13932	0.108	54.9838	13.4561
P19	3	1	5	8	0	0.076	2.68745	5.51643	0.108	42.5519	12.9685
P19	3	1	5	9	0	0.052	2.9001	5.1696	0.096	51.9252	15.7335
P19	3	1	5	10	0	0.068	3.36229	5.71234	0.106	46.1376	12.8429
P19	3	1	5	11	0	0.078	2.30859	4.69234	0.108	35.4491	11.8223
P19	3	1	5	12	0	0.084	1.39525	3.92375	0.088	40.4876	14.6007
P19	3	1	5	13	0	0.077	2.84816	5.19506	0.141	34.8659	12.0654
P19	3	1	5	14	0	0.139	1.05617	5.55212	0.125	39.1356	11.7307
P19	3	1	5	15	0	0.107	3.02647	6.91834	0.094	41.8707	10.6424
P19	3	1	5	16	0	0.056	3.39386	5.64694	0.112	45.6157	14.5141
P19	3	1	5	17	0	0.041	1.72508	4.27921	0.044	75.4583	18.307
P19	3	1	5	18	0	0.059	5.86719	8.05967	0.129	49.0569	14.9961
P19	3	1	5	19	0	0.047	2.98892	5.09405	0.082	49.8761	16.6814
P19	3	1	5	20	0	0.048	2.60633	3.98946	0.102	29.5989	17.28
P19	3	1	5	26	1	0.148	4.36051	9.86833	0.16	59.8938	29.9421
P19	3	1	5	27	1	0.279	2.20302	9.15407	0.223	42.2381	25.445
P19	3	1	5	28	1	0.245	0.535299	7.17132	0.129	42.4847	21.8916
P19	3	1	5	29	1	0.277	0.397218	7.04064	0.124	49.6369	22.9181
P19	3	1	5	30	1	0.217	0.992298	6.50289	0.127	41.1139	21.8845
P19	3	1	5	31	1	0.205	1.14057	8.30898	0.151	53.7855	27.431
P19	3	1	5	32	1	0.087	2.23917	7.91403	0.075	73.1127	53.2554
P19	3	1	5	33	1	0.242	0.836208	8.16789	0.118	53.2263	26.1551
P19	3	1	5	34	1	0.146	0.504515	4.65729	0.045	40.3978	27.9445
P19	3	1	5	35	1	0.114	1.49891	5.96872	0.072	42.8603	35.1704
P19	3	1	5	36	1	0.096	3.88976	8.06947	0.1	54.6136	36.726
P19	3	1	5	37	1	0.094	2.82061	6.92835	0.107	46.3095	39.3993
P19	3	1	5	38	1	0.152	1.47305	9.09393	0.118	60.0549	35.681
P19	3	1	5	39	1	0.105	1.64682	7.1434	0.064	69.3798	36.7117
P19	3	1	5	40	1	0.109	1.54485	7.13462	0.077	63.7081	34.8994
P24	1	1	1	6	0	0.071	5.85247	8.88419	0.14	49.6246	12.0103
P24	1	1	1	7	0	0.103	6.54342	8.87957	0.186	48.5338	11.4337
P24	1	1	1	8	0	0.107	4.26305	8.02445	0.165	38.5887	12.7654
P24	1	1	1	9	0	0.111	3.94412	6.83274	0.137	33.0245	9.98544
P24	1	1	1	10	0	0.136	3.96246	5.95061	0.168	21.6999	7.1065
P24	1	1	1	11	0	0.13	4.78382	6.27286	0.206	19.8492	9.22857
P24	1	1	1	12	0	0.137	4.31971	6.48543	0.178	23.5152	10.8016
P24	1	1	1	13	0	0.137	4.26371	6.1395	0.184	17.9568	7.49961
P24	1	1	1	14	0	0.099	6.03422	7.98448	0.218	22.6318	10.4808
P24	1	1	1	15	0	0.088	7.51824	8.91929	0.217	25.2163	12.7354
P24	1	1	1	16	0	0.104	4.48012	6.43279	0.191	20.0594	9.45503
P24	1	1	1	17	0	0.119	5.75443	8.62798	0.187	36.9845	9.24411
P24	1	1	1	18	0	0.143	4.88442	7.6068	0.195	28.6234	10.645
P24	1	1	1	19	0	0.132	3.0963	6.42717	0.167	28.4984	8.07278
P24	1	1	1	20	0	0.115	6.64839	9.35052	0.246	31.7077	10.4256
P24	1	1	1	26	1	0.167	8.00066	19.8151	0.205	94.1726	26.8066
P24	1	1	1	27	1	0.205	7.83681	18.9873	0.227	84.0932	28.4474
P24	1	1	1	28	1	0.255	5.1436	17.5702	0.199	79.9172	21.688
P24	1	1	1	29	1	0.168	9.85321	19.1756	0.206	87.3364	24.1247
P24	1	1	1	30	1	0.189	6.15481	18.4439	0.161	81.8225	19.063
P24	1	1	1	31	1	0.181	6.01602	17.2748	0.17	101.511	25.682
P24	1	1	1	32	1	0.219	8.25449	19.8448	0.169	85.1345	25.0993
P24	1	1	1	33	1	0.222	4.29807	18.3889	0.172	84.0172	21.1232
P24	1	1	1	34	1	0.193	11.4687	17.8208	0.258	61.4705	20.4739
P24	1	1	1	35	1	0.183	4.24634	16.1055	0.147	88.0998	19.373
P24	1	1	1	36	1	0.243	4.74071	18.9031	0.176	86.799	20.9072
P24	1	1	1	37	1	0.119	15.5921	20.9405	0.228	76.4871	30.9806
P24	1	1	1	38	1	0.213	6.44292	18.0133	0.18	76.8415	20.0143
P24	1	1	1	39	1	0.165	6.17422	16.7349	0.152	83.8192	22.9618
P24	1	1	1	40	1	0.237	1.31548	16.9277	0.166	101.341	21.1147
P24	1	1	5	6	0	0.131	5.00544	8.66941	0.187	35.524	8.11538
P24	1	1	5	7	0	0.109	4.37851	7.14537	0.138	31.1842	12.7409
P24	1	1	5	8	0	0.143	4.01391	7.15819	0.195	32.6649	9.56691
P24	1	1	5	9	0	0.085	6.46787	8.38778	0.235	28.6852	10.339
P24	1	1	5	10	0	0.133	3.45652	6.41089	0.13	26.9158	10.2566
P24	1	1	5	11	0	0.132	3.98868	9.96565	0.158	53.7388	11.1601
P24	1	1	5	12	0	0.095	6.70665	9.07911	0.224	38.0462	10.0592
P24	1	1	5	13	0	0.138	3.45216	7.19868	0.132	31.8997	10.7551
P24	1	1	5	14	0	0.161	3.77593	6.82246	0.191	29.0462	11.4423
P24	1	1	5	15	0	0.113	4.20824	6.32722	0.2	23.2632	7.22533
P24	1	1	5	16	0	0.15	3.69617	7.18993	0.21	29.0771	10.4209
P24	1	1	5	17	0	0.098	4.91875	7.90735	0.181	34.3764	10.2348
P24	1	1	5	18	0	0.111	4.01058	7.92201	0.144	38.6253	9.48165
P24	1	1	5	19	0	0.137	1.36133	6.42891	0.081	44.4306	10.1236
P24	1	1	5	20	0	0.102	3.63392	6.80995	0.128	36.2289	12.5713
P24	1	1	5	26	1	0.19	8.03553	20.0052	0.199	93.659	29.72
P24	1	1	5	27	1	0.195	8.94403	20.3611	0.211	78.9074	22.3753
P24	1	1	5	28	1	0.201	6.42253	21.6248	0.164	108.231	21.7796
P24	1	1	5	29	1	0.215	7.24964	21.1586	0.226	94.8515	30.8944
P24	1	1	5	30	1	0.216	4.83589	19.2959	0.166	82.3954	19.2136
P24	1	1	5	31	1	0.172	4.83567	18.9412	0.137	100.937	20.2855
P24	1	1	5	32	1	0.171	5.89489	19.3942	0.151	101.661	24.6571
P24	1	1	5	33	1	0.161	6.85189	19.7521	0.146	95.9787	24.1114
P24	1	1	5	34	1	0.301	0.766539	20.8772	0.202	91.83	19.6553
P24	1	1	5	35	1	0.173	5.43452	20.5728	0.163	107.827	27.6985
P24	1	1	5	36	1	0.193	6.47227	22.0108	0.166	109.784	22.2871
P24	1	1	5	37	1	0.162	5.77308	20.7049	0.136	112.667	24.1144
P24	1	1	5	38	1	0.171	9.64052	22.3727	0.128	119.045	29.4205
P24	1	1	5	39	1	0.195	8.84118	24.5321	0.188	111.117	22.9516
P24	1	1	5	40	1	0.205	2.64843	19.1353	0.141	99.0396	23.2493
P24	2	1	5	6	0	0.096	4.89274	6.6395	0.133	27.8105	15.0915
P24	2	1	5	7	0	0.116	3.67019	5.69533	0.159	27.3774	6.98374
P24	2	1	5	8	0	0.102	4.69667	6.44464	0.149	29.6564	11.6471
P24	2	1	5	9	0	0.069	4.04448	5.89131	0.137	33.3419	15.0482
P24	2	1	5	10	0	0.136	2.81092	6.2663	0.091	30.3849	10.9947
P24	2	1	5	11	0	0.112	4.17249	7.18873	0.141	33.4083	12.7841
P24	2	1	5	12	0	0.129	3.72302	6.95128	0.174	30.6208	8.06664
P24	2	1	5	13	0	0.093	4.18838	6.63703	0.133	33.3291	12.366
P24	2	1	5	14	0	0.103	5.33251	8.61937	0.207	37.0092	9.47317
P24	2	1	5	15	0	0.073	2.27484	5.47765	0.087	47.9903	11.3713
P24	2	1	5	16	0	0.069	3.68715	5.71424	0.105	38.1828	15.3266
P24	2	1	5	17	0	0.112	4.27891	8.47881	0.122	42.9505	14.9812
P24	2	1	5	18	0	0.113	2.92563	5.38186	0.113	25.8521	12.6923
P24	2	1	5	19	0	0.125	1.77823	5.57457	0.107	38.7096	7.17527
P24	2	1	5	20	0	0.066	3.98195	5.29599	0.127	26.9834	14.4924
P24	2	1	5	26	1	0.131	8.51974	16.8481	0.198	70.3979	26.3955
P24	2	1	5	27	1	0.153	6.80778	16.0572	0.166	86.3726	25.9901
P24	2	1	5	28	1	0.136	6.33167	16.1455	0.164	88.7688	27.9933
P24	2	1	5	29	1	0.142	6.81026	17.9011	0.192	96.3193	30.4636
P24	2	1	5	30	1	0.168	7.13076	19.9734	0.152	104.894	24.5176
P24	2	1	5	31	1	0.317	2.92765	19.0598	0.202	67.8472	13.165
P24	2	1	5	32	1	0.149	10.3476	20.5135	0.203	85.0567	26.4424
P24	2	1	5	33	1	0.156	5.07772	18.9644	0.124	125.67	21.5951
P24	2	1	5	34	1	0.161	10.3708	17.5763	0.212	82.0142	26.4795
P24	2	1	5	35	1	0.142	7.91677	17.9965	0.205	85.2389	29.7804
P24	2	1	5	36	1	0.167	5.79573	17.6092	0.191	92.8709	30.7578
P24	2	1	5	37	1	0.152	4.60563	15.1869	0.145	83.1221	25.6175
P24	2	1	5	38	1	0.227	4.41274	18.0312	0.183	73.6327	25.3749
P24	2	1	5	39	1	0.188	5.6302	18.3874	0.215	81.2177	24.0505
P24	2	1	5	40	1	0.19	2.2848	16.9092	0.128	113.467	25.1822
P24	3	1	1	6	0	0.077	4.26797	5.99913	0.175	27.4221	10.7211
P24	3	1	1	7	0	0.111	1.25896	4.31083	0.117	33.7394	11.7963
P24	3	1	1	8	0	0.109	2.8406	4.93848	0.14	25.7408	9.67113
P24	3	1	1	9	0	0.137	2.44955	5.59125	0.142	38.885	6.13986
P24	3	1	1	10	0	0.081	4.15942	5.80006	0.16	24.1179	11.7697
P24	3	1	1	11	0	0.079	3.37309	5.12414	0.119	31.923	12.9119
P24	3	1	1	12	0	0.104	3.40036	5.23092	0.185	21.4101	9.79874
P24	3	1	1	13	0	0.093	4.96724	6.72931	0.168	25.378	10.3877
P24	3	1	1	14	0	0.069	5.44758	6.97841	0.193	25.5393	11.9599
P24	3	1	1	15	0	0.092	4.03539	6.62784	0.144	30.9897	11.1356
P24	3	1	1	16	0	0.107	3.20951	5.54035	0.16	25.6126	9.95919
P24	3	1	1	17	0	0.093	4.00691	6.38471	0.142	32.6894	11.4852
P24	3	1	1	18	0	0.068	3.8642	5.76171	0.149	32.9353	12.258
P24	3	1	1	19	0	0.081	4.37008	6.24275	0.134	34.3742	10.9501
P24	3	1	1	20	0	0.078	3.31284	5.83268	0.115	34.6744	11.867
P24	3	1	1	26	1	0.125	16.4907	23.0907	0.327	76.6225	32.2513
P24	3	1	1	27	1	0.165	5.53523	14.1107	0.144	88.9087	21.4599
P24	3	1	1	28	1	0.199	1.73316	11.6889	0.1	75.1955	21.7328
P24	3	1	1	29	1	0.178	3.68749	10.173	0.157	42.1497	21.8222
P24	3	1	1	30	1	0.177	5.5483	15.8301	0.155	96.7869	24.8786
P24	3	1	1	31	1	0.197	7.63885	17.4065	0.208	75.0681	18.9359
P24	3	1	1	32	1	0.172	8.64594	18.2079	0.219	76.7085	21.7649
P24	3	1	1	33	1	0.174	5.93671	17.4092	0.156	103.583	19.3533
P24	3	1	1	34	1	0.147	6.77723	16.9847	0.164	85.663	22.102
P24	3	1	1	35	1	0.144	7.13646	16.4478	0.129	89.293	36.6458
P24	3	1	1	36	1	0.187	8.79489	18.6354	0.209	87.6291	25.1192
P24	3	1	1	37	1	0.149	6.88149	15.5116	0.157	85.3857	26.1263
P24	3	1	1	38	1	0.132	8.26991	16.5195	0.152	102.456	28.0097
P24	3	1	1	39	1	0.163	8.14451	16.4056	0.199	71.7882	19.5624
P24	3	1	1	40	1	0.189	4.29635	16.4416	0.155	96.546	20.5689
P24	3	1	5	6	0	0.081	1.55619	4.50524	0.083	43.4818	13.9387
P24	3	1	5	7	0	0.098	0.643406	4.45656	0.087	41.4514	13.9599
P24	3	1	5	8	0	0.059	3.58222	5.77322	0.1	43.6157	14.8172
P24	3	1	5	9	0	0.078	2.38126	5.62191	0.103	45.8137	13.2982
P24	3	1	5	10	0	0.102	3.70661	6.29135	0.135	36.9991	8.19562
P24	3	1	5	11	0	0.047	3.96759	5.50321	0.101	39.2022	17.9404
P24	3	1	5	12	0	0.078	1.85689	4.22848	0.073	33.5441	13.9163
P24	3	1	5	13	0	0.088	2.02043	5.56019	0.095	49.9579	10.2997
P24	3	1	5	14	0	0.106	3.47133	6.81823	0.128	47.4904	9.06953
P24	3	1	5	15	0	0.112	2.35137	5.43778	0.122	37.3107	8.75147
P24	3	1	5	16	0	0.09	2.35036	5.88665	0.097	48.9224	9.72751
P24	3	1	5	17	0	0.046	3.6857	5.49013	0.101	50.772	17.9106
P24	3	1	5	18	0	0.06	3.12897	5.28736	0.132	41.4528	15.5676
P24	3	1	5	19	0	0.064	4.52605	6.7591	0.146	41.1054	15.6252
P24	3	1	5	20	0	0.093	2.38297	6.08551	0.098	50.4245	12.1364
P24	3	1	5	26	1	0.156	5.78691	14.7452	0.166	73.7394	22.1455
P24	3	1	5	27	1	0.13	5.89711	14.5015	0.102	97.5278	29.9165
P24	3	1	5	28	1	0.173	4.07415	14.9948	0.144	85.1725	26.087
P24	3	1	5	29	1	0.139	6.75847	14.7576	0.115	80.0487	41.3659
P24	3	1	5	30	1	0.143	5.83865	14.1881	0.179	77.0078	27.4171
P24	3	1	5	31	1	0.22	2.01981	12.7401	0.134	65.8247	21.1257
P24	3	1	5	32	1	0.14	4.01494	13.5791	0.089	88.2287	27.9394
P24	3	1	5	33	1	0.195	5.33477	14.3051	0.188	63.3978	18.8857
P24	3	1	5	34	1	0.158	6.36661	15.9639	0.155	76.8228	23.3875
P24	3	1	5	35	1	0.183	3.52916	11.4263	0.138	55.7187	16.6472
P24	3	1	5	36	1	0.214	5.2916	15.3505	0.184	60.2165	17.516
P24	3	1	5	37	1	0.148	5.01785	13.9272	0.161	73.8194	27.3881
P24	3	1	5	38	1	0.171	4.67768	14.6418	0.157	71.4701	20.2083
P24	3	1	5	39	1	0.129	6.32534	14.5182	0.123	95.8165	34.9627
P24	3	1	5	40	1	0.189	1.37212	13.9322	0.127	77.1736	25.7789
P31	1	1	1	6	0	0.144	2.06889	4.43699	0.197	20.5496	8.33526
P31	1	1	1	7	0	0.142	1.65521	3.88088	0.162	20.9511	6.34759
P31	1	1	1	8	0	0.172	3.26928	5.21947	0.203	22.9806	6.30682
P31	1	1	1	9	0	0.069	1.28431	3.27262	0.071	32.4586	11.2145
P31	1	1	1	10	0	0.086	1.84045	3.97863	0.119	30.6624	10.8439
P31	1	1	1	11	0	0.081	1.93457	4.02525	0.109	27.6446	12.5147
P31	1	1	1	12	0	0.099	1.80328	4.36243	0.105	32.4334	8.06848
P31	1	1	1	13	0	0.096	2.25368	4.24687	0.128	26.8939	8.63616
P31	1	1	1	14	0	0.13	1.71916	3.8515	0.148	18.821	8.30449
P31	1	1	1	15	0	0.098	0.816909	2.84652	0.069	28.3181	10.3261
P31	1	1	1	16	0	0.11	1.71833	4.3398	0.177	27.151	9.35364
P31	1	1	1	17	0	0.078	1.85106	3.81924	0.095	38.0533	11.3064
P31	1	1	1	19	0	0.089	1.76643	4.34516	0.094	31.5456	10.1571
P31	1	1	1	20	0	0.119	1.0846	2.43368	0.121	15.817	7.73547
P31	1	1	1	26	1	0.193	3.97797	10.5082	0.168	50.829	20.4805
P31	1	1	1	27	1	0.109	3.90555	9.06726	0.128	53.6849	27.4798
P31	1	1	1	28	1	0.136	3.41803	9.83102	0.134	61.6558	23.8085
P31	1	1	1	29	1	0.107	2.93648	7.81678	0.097	52.826	30.8144
P31	1	1	1	30	1	0.109	2.10799	8.8167	0.088	67.6129	34.1651
P31	1	1	1	31	1	0.149	4.20096	9.42812	0.147	46.6169	21.9987
P31	1	1	1	32	1	0.18	2.80962	10.1828	0.129	50.8862	17.8622
P31	1	1	1	33	1	0.216	2.55303	10.0859	0.181	46.231	23.153
P31	1	1	1	34	1	0.186	2.35681	8.64672	0.155	42.2618	22.3464
P31	1	1	1	35	1	0.157	5.4875	9.136	0.21	41.8339	20.3912
P31	1	1	1	36	1	0.123	4.452	9.8409	0.128	60.1094	24.2706
P31	1	1	1	37	1	0.122	4.21116	11.348	0.121	66.631	26.6469
P31	1	1	1	38	1	0.135	6.61089	11.2305	0.187	48.5682	25.5881
P31	1	1	1	39	1	0.148	5.40193	10.9194	0.184	53.6222	23.6564
P31	1	1	1	40	1	0.192	3.99527	11.0541	0.178	61.9181	26.4725
P31	1	1	5	6	0	0.097	1.46565	4.75813	0.087	44.7727	10.4667
P31	1	1	5	7	0	0.069	2.27811	3.651	0.108	27.04	12.7971
P31	1	1	5	8	0	0.072	2.98719	4.8682	0.104	38.097	12.7449
P31	1	1	5	9	0	0.076	3.49283	5.30062	0.127	27.2451	15.3241
P31	1	1	5	10	0	0.052	3.28328	4.77197	0.11	38.7	16.8004
P31	1	1	5	11	0	0.07	3.56336	5.49199	0.12	40.7934	14.0107
P31	1	1	5	12	0	0.131	0.74271	3.7143	0.105	30.6281	10.2791
P31	1	1	5	13	0	0.062	1.85998	3.5461	0.111	29.857	12.7299
P31	1	1	5	14	0	0.103	3.01433	5.64786	0.186	27.7146	8.49217
P31	1	1	5	15	0	0.137	2.08172	4.29354	0.115	26.0948	11.0189
P31	1	1	5	16	0	0.149	0.778126	5.431	0.111	37.2793	8.53914
P31	1	1	5	17	0	0.057	2.87082	5.1209	0.096	47.0061	14.5862
P31	1	1	5	18	0	0.057	1.76434	5.19234	0.066	64.0011	17.6436
P31	1	1	5	19	0	0.076	1.6813	3.96457	0.086	38.0469	12.9009
P31	1	1	5	20	0	0.101	3.24202	5.43888	0.185	28.1232	9.87501
P31	1	1	5	26	1	0.136	2.18401	9.09585	0.107	58.8088	26.3538
P31	1	1	5	27	1	0.129	3.60231	8.9377	0.107	52.267	28.9305
P31	1	1	5	28	1	0.091	3.56038	8.15579	0.094	60.4602	34.943
P31	1	1	5	29	1	0.101	4.37596	9.68137	0.1	65.879	29.3981
P31	1	1	5	30	1	0.107	4.40841	10.0244	0.119	67.6674	27.8147
P31	1	1	5	31	1	0.086	4.72748	9.66784	0.092	72.3369	35.5615
P31	1	1	5	32	1	0.241	2.94974	11.3337	0.458	52.7108	23.1778
P31	1	1	5	33	1	0.118	3.37476	10.7573	0.105	71.8728	26.7893
P31	1	1	5	34	1	0.11	4.39284	10.9354	0.103	65.9273	30.9538
P31	1	1	5	35	1	0.152	2.7485	10.7755	0.133	61.2316	27.1785
P31	1	1	5	36	1	0.221	0.42601	9.96945	0.106	65.8967	27.268
P31	1	1	5	37	1	0.108	3.8139	10.2438	0.119	66.0807	30.6623
P31	1	1	5	38	1	0.151	2.7677	11.0228	0.129	64.1165	25.4804
P31	1	1	5	39	1	0.181	0.858019	10.8758	0.104	72.1979	26.9701
P31	1	1	5	40	1	0.075	4.55884	10.1104	0.091	81.2209	37.9524
P31	2	1	5	6	0	0.061	1.01333	3.52085	0.06	46.5555	15.0931
P31	2	1	5	7	0	0.061	1.42766	3.69506	0.074	43.2616	16.2929
P31	2	1	5	8	0	0.064	1.3914	4.4121	0.062	51.8372	14.8361
P31	2	1	5	9	0	0.085	0.830322	3.71204	0.069	41.3111	12.2343
P31	2	1	5	10	0	0.065	1.90551	4.39365	0.087	39.2265	14.3005
P31	2	1	5	11	0	0.097	0.525969	3.77292	0.057	39.7979	8.72611
P31	2	1	5	12	0	0.06	1.1791	3.50851	0.06	43.668	13.3296
P31	2	1	5	13	0	0.079	0.647398	3.62258	0.046	47.44	9.87225
P31	2	1	5	14	0	0.066	2.03997	3.98718	0.101	35.5386	13.8243
P31	2	1	5	15	0	0.074	1.59948	3.77279	0.087	38.0164	11.7221
P31	2	1	5	16	0	0.077	1.67641	4.3163	0.064	42.8688	11.5156
P31	2	1	5	17	0	0.103	0.375365	3.95634	0.059	40.7215	10.578
P31	2	1	5	18	0	0.048	1.92075	4.38173	0.061	53.9402	16.6431
P31	2	1	5	19	0	0.045	2.34489	3.67527	0.087	39.5306	18.3635
P31	2	1	5	20	0	0.081	1.76756	3.8451	0.1	31.1076	11.9624
P31	2	1	5	26	1	0.18	3.37734	10.0326	0.132	54.4451	18.9992
P31	2	1	5	27	1	0.17	0.889213	7.66047	0.071	55.9474	22.4958
P31	2	1	5	28	1	0.138	3.76193	10.8301	0.124	62.2494	24.8145
P31	2	1	5	29	1	0.13	4.10177	11.0591	0.129	63.9018	27.4395
P31	2	1	5	30	1	0.113	3.98123	11.0155	0.117	74.0706	25.4475
P31	2	1	5	31	1	0.105	2.67751	9.49607	0.088	69.5413	33.5372
P31	2	1	5	32	1	0.17	1.13603	10.7165	0.092	74.1529	22.1627
P31	2	1	5	33	1	0.179	0.67892	9.24668	0.089	56.8705	22.8429
P31	2	1	5	34	1	0.17	3.18325	12.3949	0.125	74.0021	22.9637
P31	2	1	5	35	1	0.116	4.54458	12.5948	0.106	88.618	27.0956
P31	2	1	5	36	1	0.114	3.79648	10.8864	0.103	70.325	32.0597
P31	2	1	5	37	1	0.103	2.56146	9.36602	0.088	75.1996	41.0084
P31	2	1	5	38	1	0.075	3.37069	9.06285	0.071	84.59	45.1732
P31	2	1	5	39	1	0.116	1.15049	8.87446	0.074	82.8284	41.3149
P31	2	1	5	40	1	0.092	2.69094	9.27575	0.079	80.35	36.494
P31	3	1	1	6	0	0.085	3.93264	6.61618	0.151	37.4565	8.98271
P31	3	1	1	7	0	0.089	3.19917	5.06584	0.142	25.6008	9.64093
P31	3	1	1	8	0	0.086	2.55378	4.93531	0.142	32.0566	9.8481
P31	3	1	1	9	0	0.066	5.10853	7.21457	0.193	35.9412	11.9301
P31	3	1	1	10	0	0.061	5.25207	7.06384	0.144	40.4642	16.665
P31	3	1	1	11	0	0.055	5.02743	8.49384	0.148	65.6603	15.1584
P31	3	1	1	12	0	0.047	3.69784	5.13259	0.132	36.8167	16.8037
P31	3	1	1	13	0	0.042	3.9203	5.50639	0.114	44.4027	18.371
P31	3	1	1	14	0	0.044	5.97939	8.63694	0.119	68.7996	18.3259
P31	3	1	1	15	0	0.133	2.67211	6.58727	0.182	34.014	7.87952
P31	3	1	1	16	0	0.142	1.09615	5.4818	0.116	42.1838	7.49802
P31	3	1	1	17	0	0.062	3.07962	5.14865	0.174	46.3495	12.5475
P31	3	1	1	18	0	0.072	0.885848	4.43074	0.059	55.4517	13.3766
P31	3	1	1	19	0	0.058	1.87604	4.83081	0.069	55.6785	15.3597
P31	3	1	1	20	0	0.072	0.820435	4.46305	0.037	65.5703	14.486
P31	3	1	1	26	1	0.125	4.80832	12.4919	0.103	87.4011	28.5675
P31	3	1	1	27	1	0.129	6.75957	14.607	0.138	87.7005	23.2995
P31	3	1	1	28	1	0.189	1.15734	11.3966	0.127	68.833	34.0225
P31	3	1	1	29	1	0.189	1.28341	10.9099	0.122	64.8804	23.6179
P31	3	1	1	30	1	0.164	1.90924	10.9729	0.122	72.1136	26.3956
P31	3	1	1	31	1	0.16	0.681719	10.3864	0.092	86.1572	38.97
P31	3	1	1	32	1	0.163	0.720592	10.8779	0.083	85.6618	40.5599
P31	3	1	1	33	1	0.116	2.77169	9.20392	0.103	65.899	32.192
P31	3	1	1	34	1	0.172	0.539445	11.6576	0.084	105.33	38.2196
P31	3	1	1	35	1	0.102	5.90656	12.1364	0.118	78.6153	34.4624
P31	3	1	1	36	1	0.08	6.34895	13.386	0.111	95.1891	39.9441
P31	3	1	1	37	1	0.099	6.27418	13.7321	0.162	89.3687	29.6299
P31	3	1	1	38	1	0.086	8.02128	14.6647	0.13	99.8821	38.4084
P31	3	1	1	39	1	0.099	5.13506	12.4585	0.088	95.8032	36.751
P31	3	1	1	40	1	0.1	6.63765	14.5221	0.105	96.747	43.3355
P31	3	1	5	6	0	0.047	3.61592	5.61023	0.121	43.3374	16.7148
P31	3	1	5	7	0	0.062	2.28979	5.52017	0.08	56.7768	12.8577
P31	3	1	5	8	0	0.065	2.78492	5.09533	0.099	40.5358	12.5981
P31	3	1	5	9	0	0.057	4.47485	7.64598	0.157	59.5299	13.6121
P31	3	1	5	10	0	0.053	4.14237	6.4354	0.114	44.2319	15.0665
P31	3	1	5	11	0	0.075	4.74262	7.78405	0.14	43.066	11.9152
P31	3	1	5	12	0	0.06	2.02829	4.50584	0.086	42.9329	13.7403
P31	3	1	5	13	0	0.044	4.31635	6.11947	0.117	44.3389	17.3228
P31	3	1	5	14	0	0.055	3.17435	4.79742	0.12	32.6526	14.6536
P31	3	1	5	16	0	0.066	5.54475	7.75357	0.175	38.597	13.0747
P31	3	1	5	17	0	0.054	4.56052	6.63452	0.113	51.8616	15.6172
P31	3	1	5	18	0	0.06	3.12627	5.23273	0.103	39.7257	14.0651
P31	3	1	5	19	0	0.133	0.432864	4.66707	0.102	37.7348	13.3444
P31	3	1	5	20	0	0.04	4.03281	5.74261	0.094	46.011	20.2769
P31	3	1	5	26	1	0.115	4.45041	10.8661	0.132	65.2631	31.3358
P31	3	1	5	27	1	0.149	3.63558	14.3541	0.121	96.1144	33.3879
P31	3	1	5	28	1	0.087	5.50211	11.8722	0.126	79.4358	38.6124
P31	3	1	5	29	1	0.088	5.80811	14.1115	0.106	114.395	42.116
P31	3	1	5	30	1	0.099	5.3343	12.0551	0.113	73.302	36.328
P31	3	1	5	31	1	0.099	5.91753	14.5221	0.134	97.1822	41.4038
P31	3	1	5	32	1	0.09	4.4862	10.6618	0.119	77.3273	41.2013
P31	3	1	5	33	1	0.093	5.85328	14.0292	0.093	104.805	52.0677
P31	3	1	5	34	1	0.105	6.32128	15.0019	0.135	92.2718	32.9572
P31	3	1	5	35	1	0.101	7.07076	15.5173	0.124	102.239	33.2839
P31	3	1	5	36	1	0.123	4.87833	14.0534	0.115	94.1375	39.6189
P31	3	1	5	37	1	0.118	7.26533	18.5846	0.12	132.467	32.2386
P31	3	1	5	38	1	0.1	10.6476	19.7259	0.161	122.754	45.3749
P31	3	1	5	39	1	0.091	8.28265	16.894	0.108	124.406	52.2795
P31	3	1	5	40	1	0.114	4.87775	11.5757	0.113	74.6397	38.7746
P36	1	1	1	6	0	0.123	0.689503	2.14282	0.106	14.6833	8.57068
P36	1	1	1	7	0	0.167	0.612045	3.50846	0.111	22.4239	9.53081
P36	1	1	1	8	0	0.164	0.571638	3.33911	0.048	25.1943	12.1954
P36	1	1	1	9	0	0.143	0.752742	2.65638	0.126	18.6756	7.87856
P36	1	1	1	10	0	0.112	0.928357	2.6197	0.093	22.3678	8.24215
P36	1	1	1	11	0	0.097	0.885072	2.1096	0.094	13.7686	9.7282
P36	1	1	1	12	0	0.099	0.76995	2.5086	0.063	20.5859	11.2748
P36	1	1	1	13	0	0.148	0.865006	4.04187	0.128	28.4352	14.1077
P36	1	1	1	14	0	0.1	0.50508	2.33999	0.079	31.128	14.7473
P36	1	1	1	15	0	0.089	0.585342	2.16596	0.051	25.8171	16.5696
P36	1	1	1	16	0	0.083	0.979238	2.57955	0.082	21.6362	14.7218
P36	1	1	1	17	0	0.099	0.95187	3.15991	0.09	31.0134	13.9468
P36	1	1	1	18	0	0.083	1.83249	3.69167	0.113	28.5815	11.4977
P36	1	1	1	19	0	0.112	0.908096	2.6334	0.094	17.2768	7.98936
P36	1	1	1	20	0	0.123	0.757785	2.85314	0.102	21.1753	9.8557
P36	1	1	1	26	1	0.196	1.86762	11.256	0.139	61.5109	26.8822
P36	1	1	1	27	1	0.269	0.567046	9.93749	0.128	61.4925	27.9208
P36	1	1	1	28	1	0.074	5.31551	11.1334	0.111	88.1839	38.3744
P36	1	1	1	29	1	0.23	1.39998	12.6685	0.187	66.1119	33.1523
P36	1	1	1	30	1	0.097	3.60634	10.0407	0.099	79.2652	47.3203
P36	1	1	1	31	1	0.124	3.43806	8.60654	0.1	48.0857	26.7166
P36	1	1	1	32	1	0.182	0.519759	8.30654	0.096	57.145	25.2596
P36	1	1	1	33	1	0.154	1.19919	9.60239	0.109	80.387	36.7767
P36	1	1	1	34	1	0.408	0.49924	12.506	0.181	66.0923	22.4016
P36	1	1	1	35	1	0.151	10.9181	14.8778	0.249	59.1216	37.1245
P36	1	1	1	36	1	0.329	6.38865	17.9324	0.296	94.1594	30.8674
P36	1	1	1	37	1	0.383	12.6083	18.1911	0.47	54.8919	23.8731
P36	1	1	1	38	1	0.125	5.42441	8.37934	0.18	38.2949	29.2646
P36	1	1	1	39	1	0.262	0.92203	9.97924	0.164	60.3782	34.9574
P36	1	1	1	40	1	0.19	1.11432	6.54514	0.128	35.417	29.6541
P36	1	1	5	6	0	0.064	1.14931	2.19253	0.1	19.6481	14.37
P36	1	1	5	7	0	0.189	0.518639	2.49793	0.145	15.0952	7.11955
P36	1	1	5	8	0	0.116	0.47722	1.94095	0.071	15.4458	7.70461
P36	1	1	5	9	0	0.087	0.716483	2.20668	0.088	22.5826	13.4627
P36	1	1	5	10	0	0.091	0.640633	1.97206	0.079	23.0944	15.3481
P36	1	1	5	11	0	0.099	0.615224	1.85032	0.054	15.5539	9.54955
P36	1	1	5	12	0	0.085	1.02043	2.64961	0.072	22.9178	10.1438
P36	1	1	5	13	0	0.083	1.87814	3.65034	0.129	27.2441	10.9144
P36	1	1	5	14	0	0.08	0.779262	2.50705	0.05	25.1546	13.9952
P36	1	1	5	15	0	0.09	0.747416	3.24505	0.072	31.7498	15.9786
P36	1	1	5	16	0	0.075	0.917842	2.65601	0.072	26.8381	16.991
P36	1	1	5	17	0	0.082	0.981768	2.27929	0.056	24.3482	17.7072
P36	1	1	5	18	0	0.078	0.902678	3.02219	0.077	36.5077	12.4267
P36	1	1	5	19	0	0.1	0.540679	2.15318	0.026	27.2845	16.3611
P36	1	1	5	20	0	0.093	0.605994	2.1071	0.043	19.0923	12.7218
P36	1	1	5	26	1	0.193	0.714082	4.62948	0.036	35.0894	29.6475
P36	1	1	5	27	1	0.163	1.86577	7.10672	0.102	45.7745	20.8474
P36	1	1	5	28	1	0.109	0.816138	4.25067	0.048	38.5802	41.5864
P36	1	1	5	29	1	0.148	1.62844	4.54399	0.076	26.7646	29.5023
P36	1	1	5	30	1	0.157	0.505115	5.19997	0.058	36.911	29.036
P36	1	1	5	31	1	0.083	1.70437	5.28031	0.048	45.4096	46.564
P36	1	1	5	32	1	0.115	2.065	6.73096	0.066	47.0195	30.7713
P36	1	1	5	33	1	0.191	1.4864	6.37026	0.115	34.9368	35.0454
P36	1	1	5	34	1	0.195	0.483167	5.35194	0.073	42.9344	47.7655
P36	1	1	5	35	1	0.168	3.36214	7.7503	0.139	40.9694	27.8158
P36	1	1	5	36	1	0.113	1.92476	4.53311	0.089	29.091	25.2115
P36	1	1	5	37	1	0.114	1.7621	6.22191	0.051	47.1377	36.8402
P36	1	1	5	38	1	0.228	0.541933	3.99024	0.039	24.8589	24.7547
P36	1	1	5	39	1	0.17	2.21379	7.26839	0.134	36.0294	23.4221
P36	1	1	5	40	1	0.172	1.546	5.47768	0.078	34.7657	25.0195
P36	2	1	5	6	0	0.068	1.45435	4.32553	0.05	57.6402	15.9636
P36	2	1	5	7	0	0.043	2.10629	4.17853	0.079	52.0527	19.446
P36	2	1	5	8	0	0.072	1.05171	3.82715	0.058	49.8468	13.7857
P36	2	1	5	9	0	0.076	1.26902	3.55659	0.08	37.4682	12.351
P36	2	1	5	10	0	0.061	1.95183	3.92763	0.062	42.1305	18.9111
P36	2	1	5	11	0	0.048	2.7368	5.91207	0.082	76.3095	18.5938
P36	2	1	5	12	0	0.068	1.38437	4.45193	0.067	53.364	17.6689
P36	2	1	5	13	0	0.064	1.71609	4.61608	0.065	66.17	15.0447
P36	2	1	5	14	0	0.072	1.19957	4.43481	0.081	53.7277	16.7287
P36	2	1	5	15	0	0.044	1.94716	3.6453	0.081	45.7473	19.6423
P36	2	1	5	16	0	0.063	1.82282	4.88006	0.046	59.9824	20.2135
P36	2	1	5	17	0	0.081	1.26029	3.75826	0.042	36.1769	16.6312
P36	2	1	5	18	0	0.045	1.56126	3.60894	0.06	49.3891	20.8136
P36	2	1	5	19	0	0.068	1.35181	4.35311	0.073	55.1368	16.8484
P36	2	1	5	20	0	0.082	0.815555	3.20994	0.083	40.4445	13.7029
P36	2	1	5	26	1	0.149	0.954016	6.6515	0.078	50.1928	26.7801
P36	2	1	5	27	1	0.164	0.99149	10.3377	0.089	72.4495	24.9951
P36	2	1	5	28	1	0.084	2.75139	6.55111	0.076	55.3259	35.3552
P36	2	1	5	29	1	0.093	1.24428	10.2111	0.064	128.057	56.4949
P36	2	1	5	30	1	0.179	0.408065	10.7927	0.076	104.948	34.9104
P36	2	1	5	31	1	0.119	0.511223	9.39998	0.07	123.996	50.044
P36	2	1	5	32	1	0.078	3.94074	11.323	0.074	105.793	49.4775
P36	2	1	5	33	1	0.125	3.97252	12.1875	0.123	90.8965	30.8085
P36	2	1	5	34	1	0.105	4.58084	14.463	0.129	111.356	37.7897
P36	2	1	5	35	1	0.07	2.34995	9.1452	0.062	143.131	55.1021
P36	2	1	5	36	1	0.086	1.12435	9.10271	0.045	115.801	48.3705
P36	2	1	5	37	1	0.096	0.973038	7.23684	0.058	88.0947	53.2425
P36	2	1	5	38	1	0.077	5.90272	14.4497	0.109	116.624	53.6948
P36	2	1	5	39	1	0.226	0.430255	10.5051	0.095	111.636	35.9782
P36	2	1	5	40	1	0.057	4.75343	11.7788	0.077	143.62	65.8553
P36	3	1	1	6	0	0.079	1.30882	5.01173	0.067	76.4541	15.4906
P36	3	1	1	7	0	0.071	0.258462	3.18351	0.033	60.614	22.2289
P36	3	1	1	8	0	0.048	1.45171	4.69466	0.056	83.5442	16.7677
P36	3	1	1	9	0	0.056	1.73747	4.31117	0.075	62.0082	20.5761
P36	3	1	1	10	0	0.049	1.02805	4.21659	0.036	95.01	22.1042
P36	3	1	1	11	0	0.067	0.82642	3.53037	0.031	54.2234	17.7404
P36	3	1	1	12	0	0.061	1.01519	2.54227	0.051	27.3706	13.5498
P36	3	1	1	13	0	0.056	1.4628	3.27127	0.055	36.9196	15.1751
P36	3	1	1	14	0	0.096	0.948462	4.4264	0.071	43.1648	11.5312
P36	3	1	1	15	0	0.054	1.56919	4.24758	0.063	71.0343	16.1563
P36	3	1	1	16	0	0.061	1.26883	5.97827	0.041	95.4315	19.5219
P36	3	1	1	17	0	0.058	1.51542	5.14966	0.037	77.4309	24.571
P36	3	1	1	18	0	0.075	0.843668	3.78337	0.031	47.7628	19.3714
P36	3	1	1	19	0	0.056	1.51413	3.8403	0.041	47.1695	18.8141
P36	3	1	1	20	0	0.059	0.965277	2.90867	0.054	37.4081	16.5174
P36	3	1	1	26	1	0.149	1.14668	8.23547	0.088	73.5992	28.1941
P36	3	1	1	27	1	0.141	1.13847	6.24313	0.09	50.3374	32.4999
P36	3	1	1	28	1	0.104	0.817559	6.19163	0.048	71.7386	44.1064
P36	3	1	1	29	1	0.131	0.531375	6.53736	0.052	62.5128	34.3139
P36	3	1	1	30	1	0.149	0.408316	7.67909	0.075	99.7383	45.7217
P36	3	1	1	31	1	0.116	1.13239	7.92371	0.073	77.7774	43.6318
P36	3	1	1	32	1	0.082	5.4554	10.8697	0.145	80.9484	46.5777
P36	3	1	1	33	1	0.077	3.13922	10.205	0.082	102.443	42.2982
P36	3	1	1	34	1	0.136	1.50681	8.79936	0.085	71.4775	38.503
P36	3	1	1	35	1	0.085	1.06797	6.09674	0.037	78.1901	36.7918
P36	3	1	1	36	1	0.077	1.56683	5.40923	0.052	61.5683	43.4743
P36	3	1	1	37	1	0.102	0.616823	6.09364	0.046	75.1182	39.4948
P36	3	1	1	38	1	0.116	1.01163	8.51302	0.048	100.009	35.0105
P36	3	1	1	39	1	0.099	0.78461	6.29903	0.051	80.7798	47.1637
P36	3	1	1	40	1	0.098	1.06869	4.34169	0.027	55.6454	38.4043
P36	3	1	5	6	0	0.088	1.1485	3.76625	0.047	44.9806	15.7832
P36	3	1	5	7	0	0.05	1.36763	4.12922	0.051	65.5545	20.7111
P36	3	1	5	8	0	0.037	4.09698	6.22128	0.103	63.2898	21.4615
P36	3	1	5	9	0	0.072	1.73404	4.51622	0.079	49.0302	13.1461
P36	3	1	5	10	0	0.055	1.24101	2.4576	0.062	33.8013	16.8222
P36	3	1	5	11	0	0.046	1.67427	3.93338	0.063	61.0549	18.7854
P36	3	1	5	12	0	0.041	2.09262	4.20643	0.084	63.2787	20.0474
P36	3	1	5	13	0	0.043	2.5663	4.60473	0.091	49.4997	20.6565
P36	3	1	5	14	0	0.054	0.909279	3.42086	0.042	53.6242	16.3781
P36	3	1	5	15	0	0.08	0.766626	3.14202	0.046	49.1736	11.6653
P36	3	1	5	16	0	0.061	1.48608	3.6027	0.081	35.7655	14.8696
P36	3	1	5	17	0	0.041	0.737314	1.83408	0.048	46.1833	18.9792
P36	3	1	5	18	0	0.076	0.861454	3.06392	0.042	33.7621	12.8099
P36	3	1	5	19	0	0.063	1.32307	3.52668	0.064	44.1954	14.8451
P36	3	1	5	20	0	0.045	0.954962	2.64301	0.045	55.0166	19.1743
P36	3	1	5	26	1	0.135	1.56873	8.28882	0.098	66.5907	33.8589
P36	3	1	5	27	1	0.094	1.36993	5.716	0.054	56.6754	41.8153
P36	3	1	5	28	1	0.135	1.02652	7.17014	0.055	74.4806	31.8924
P36	3	1	5	29	1	0.09	1.25517	7.37121	0.046	95.8606	41.6004
P36	3	1	5	30	1	0.112	0.640651	6.76542	0.019	94.0382	34.5025
P36	3	1	5	31	1	0.081	1.26009	6.05055	0.043	79.2813	53.9937
P36	3	1	5	32	1	0.099	1.108	5.75073	0.037	63.1396	35.6077
P36	3	1	5	33	1	0.153	0.29599	8.24889	0.051	89.4694	48.1188
P36	3	1	5	34	1	0.158	0.902566	6.93304	0.055	52.4267	30.8186
P36	3	1	5	35	1	0.118	0.894061	7.68436	0.055	91.6382	48.9046
P36	3	1	5	36	1	0.122	1.33329	7.01261	0.076	73.5732	35.6039
P36	3	1	5	37	1	3.029	0.639012	7.49954	99999	99999	99999
P36	3	1	5	38	1	0.061	1.4615	7.33312	0.036	108.282	56.1305
P36	3	1	5	39	1	0.082	1.38243	6.25149	0.047	69.8403	41.6126
P36	3	1	5	40	1	0.103	0.455939	6.18311	0.037	120.419	59.4231
P38	1	1	1	6	0	0.192	1.97453	4.57901	0.246	21.4506	6.84618
P38	1	1	1	7	0	0.198	2.96695	5.80746	0.288	25.2266	5.85434
P38	1	1	1	8	0	0.162	2.81001	4.14241	0.249	18.286	6.52529
P38	1	1	1	9	0	0.198	1.81786	4.87572	0.235	24.4431	7.25499
P38	1	1	1	10	0	0.157	2.8356	5.18952	0.25	18.401	9.2837
P38	1	1	1	11	0	0.127	2.60086	7.44897	0.639	62.338	9.62097
P38	1	1	1	12	0	0.169	1.71794	4.12287	0.216	18.1617	8.00781
P38	1	1	1	13	0	0.172	2.41532	4.85525	0.296	23.8269	6.07804
P38	1	1	1	14	0	0.151	1.88056	4.64981	0.197	24.0175	6.58262
P38	1	1	1	15	0	0.182	1.41216	4.17948	0.223	19.2532	8.67785
P38	1	1	1	16	0	0.202	1.87256	3.99397	0.186	15.808	5.0055
P38	1	1	1	17	0	0.122	2.51272	4.52226	0.222	19.9248	7.19518
P38	1	1	1	18	0	0.136	1.80722	3.25056	0.229	14.9565	6.74308
P38	1	1	1	19	0	0.156	1.84416	3.59557	0.219	16.5881	6.39408
P38	1	1	1	20	0	0.135	2.39958	3.96498	0.195	17.0851	8.76709
P38	1	1	1	26	1	0.201	7.20091	16.7989	0.227	70.2693	23.2858
P38	1	1	1	27	1	0.18	6.06124	16.2686	0.221	74.6718	21.3874
P38	1	1	1	28	1	0.237	3.00379	13.8264	0.22	63.5125	20.3375
P38	1	1	1	29	1	0.209	5.18997	14.8499	0.255	71.5261	16.8823
P38	1	1	1	30	1	0.305	2.03035	10.7557	0.249	45.7398	17.1109
P38	1	1	1	31	1	0.338	1.4612	11.2928	0.183	44.3575	14.7101
P38	1	1	1	32	1	0.168	5.53493	12.5639	0.218	62.6209	18.2046
P38	1	1	1	33	1	0.404	0.450541	12.8016	0.154	69.2646	15.8905
P38	1	1	1	34	1	0.214	4.71518	12.0652	0.199	54.3759	24.3219
P38	1	1	1	35	1	0.404	0.239579	11.2081	0.22	51.2465	18.7841
P38	1	1	1	36	1	0.168	3.8686	11.7732	0.161	63.1534	27.759
P38	1	1	1	37	1	0.213	3.98938	14.9801	0.248	67.0875	22.2552
P38	1	1	1	38	1	0.194	3.95543	10.9559	0.164	64.4969	22.4286
P38	1	1	1	39	1	0.174	5.11449	11.3764	0.177	195.295	49.1014
P38	1	1	1	40	1	0.196	4.3877	13.9494	0.185	82.0862	19.7602
P38	1	1	5	6	0	0.142	2.78937	6.59332	0.211	37.2396	13.3741
P38	1	1	5	7	0	0.148	1.54444	4.20772	0.199	30.875	8.01805
P38	1	1	5	8	0	0.187	2.4158	5.85908	0.266	25.5603	6.48096
P38	1	1	5	9	0	0.132	2.5852	5.55819	0.202	26.0656	9.94221
P38	1	1	5	10	0	0.179	2.31863	5.603	0.218	31.6452	6.56809
P38	1	1	5	11	0	0.131	1.69846	4.07156	0.174	25.5698	8.94416
P38	1	1	5	12	0	0.15	1.41545	4.3268	0.212	23.4525	6.56572
P38	1	1	5	13	0	0.211	1.44813	4.87919	0.211	24.6388	5.27231
P38	1	1	5	14	0	0.176	1.68663	4.81933	0.232	32.2353	5.93669
P38	1	1	5	15	0	0.206	0.670601	3.02601	0.172	16.3668	10.1166
P38	1	1	5	16	0	0.1	1.81488	4.16682	0.154	29.2039	10.8459
P38	1	1	5	17	0	0.234	0.736822	3.95498	0.195	21.4889	5.31681
P38	1	1	5	18	0	0.142	1.54311	3.07629	0.232	14.9238	6.88138
P38	1	1	5	19	0	0.256	0.254745	3.05873	0.177	18.6338	8.08201
P38	1	1	5	20	0	0.109	2.24104	3.73119	0.213	19.4477	9.24632
P38	1	1	5	26	1	0.344	0.715665	11.4775	0.191	47.5913	16.7442
P38	1	1	5	27	1	0.218	5.28514	11.8832	0.204	64.0997	16.2058
P38	1	1	5	28	1	0.465	0.375336	9.96638	0.204	40.8623	18.2279
P38	1	1	5	29	1	0.311	0.760085	12.4481	0.146	62.4077	27.6883
P38	1	1	5	30	1	0.405	0.640022	8.25774	0.197	41.5693	17.0035
P38	1	1	5	31	1	0.197	2.2534	8.87932	0.146	45.4942	19.7867
P38	1	1	5	32	1	0.27	1.67484	7.97898	0.156	41.7626	16.6402
P38	1	1	5	33	1	0.218	1.9527	9.30769	0.147	56.0421	23.194
P38	1	1	5	34	1	0.284	1.14019	7.5857	0.144	32.5467	13.492
P38	1	1	5	35	1	0.177	3.13612	9.16304	0.145	52.9976	21.5094
P38	1	1	5	36	1	0.222	1.98271	9.55058	0.159	49.0917	19.3278
P38	1	1	5	37	1	0.157	3.46344	11.5048	0.157	65.9259	21.9674
P38	1	1	5	38	1	0.198	4.50038	14.1365	0.254	63.2109	19.5562
P38	1	1	5	39	1	0.207	3.50972	11.5737	0.185	45.9122	18.509
P38	1	1	5	40	1	0.165	5.06372	11.944	0.196	69.4901	22.3102
P38	2	1	5	6	0	0.247	0.582235	3.20143	0.173	22.0953	6.19497
P38	2	1	5	7	0	0.182	1.06405	3.53813	0.165	21.8338	7.64921
P38	2	1	5	8	0	0.226	0.529393	4.02171	0.107	31.4862	6.19414
P38	2	1	5	9	0	0.166	1.63375	4.94348	0.174	25.8602	7.83998
P38	2	1	5	10	0	0.169	0.863214	2.78301	0.201	22.2007	7.59683
P38	2	1	5	11	0	0.148	0.90522	3.37765	0.11	23.3063	8.07795
P38	2	1	5	12	0	0.228	0.449002	3.94113	0.177	27.241	6.33904
P38	2	1	5	13	0	0.182	0.910025	3.9132	0.143	25.403	6.35702
P38	2	1	5	14	0	0.154	0.991149	3.69243	0.127	24.4194	7.85384
P38	2	1	5	15	0	0.134	1.16978	4.48999	0.122	35.9108	7.871
P38	2	1	5	16	0	0.199	0.474308	2.3606	0.144	12.7529	5.89941
P38	2	1	5	17	0	0.083	1.85094	2.87546	0.169	15.7097	10.4221
P38	2	1	5	18	0	0.218	0.547125	2.89117	0.156	14.3873	9.66159
P38	2	1	5	19	0	0.119	1.56198	3.06308	0.198	16.4083	8.29804
P38	2	1	5	20	0	0.178	0.632636	4.03776	0.185	32.5541	11.6251
P38	2	1	5	26	1	0.277	2.13522	7.59893	0.142	29.9855	19.9567
P38	2	1	5	27	1	0.406	0.549527	8.20336	0.137	35.4728	17.4197
P38	2	1	5	28	1	0.222	2.61718	8.3795	0.151	40.0643	17.9821
P38	2	1	5	29	1	0.309	0.946497	8.65912	0.147	41.7137	16.4724
P38	2	1	5	30	1	0.224	2.2573	8.24811	0.157	38.1269	19.2483
P38	2	1	5	31	1	0.326	0.969431	8.09473	0.174	33.9017	17.853
P38	2	1	5	32	1	0.271	0.523934	9.50558	0.112	54.5628	19.7937
P38	2	1	5	33	1	0.25	1.68332	7.65868	0.135	36.8055	15.9544
P38	2	1	5	34	1	0.22	2.95879	8.35564	0.171	36.983	18.8445
P38	2	1	5	35	1	0.173	4.22101	9.82071	0.164	54.8178	27.8326
P38	2	1	5	36	1	0.286	0.375762	9.21592	0.132	46.4802	22.8968
P38	2	1	5	37	1	0.268	2.00901	8.22612	0.178	35.6924	13.2199
P38	2	1	5	38	1	0.325	0.457588	8.99089	0.15	48.8625	16.6238
P38	2	1	5	39	1	0.219	2.39743	9.03761	0.118	52.7081	21.3866
P38	2	1	5	40	1	0.31	0.686055	9.24479	0.126	47.2003	15.4012
P38	3	1	1	6	0	0.141	1.74921	3.52576	0.233	16.9619	8.49018
P38	3	1	1	7	0	0.336	0.237651	2.9416	0.187	11.8886	7.21954
P38	3	1	1	8	0	0.148	3.11917	4.32915	0.272	13.003	7.7008
P38	3	1	1	9	0	0.255	0.384909	3.52431	0.181	14.325	6.90951
P38	3	1	1	10	0	0.108	1.66983	3.24406	0.213	16.917	9.02078
P38	3	1	1	11	0	0.126	1.85449	3.02022	0.19	13.2998	7.9358
P38	3	1	1	12	0	0.136	1.79735	3.24688	0.179	13.457	7.0935
P38	3	1	1	13	0	0.184	1.51592	3.03635	0.229	11.0305	6.21242
P38	3	1	1	14	0	0.13	1.92928	3.21583	0.222	11.6858	6.97541
P38	3	1	1	15	0	0.157	1.39673	2.67211	0.191	12.1592	5.89802
P38	3	1	1	16	0	0.125	2.30914	3.63333	0.186	15.4867	7.64318
P38	3	1	1	18	0	0.14	3.08597	4.69291	0.223	18.6812	7.73192
P38	3	1	1	19	0	0.154	3.18288	5.3201	0.213	22.5879	7.00937
P38	3	1	1	20	0	0.209	2.90358	5.28842	0.227	20.5248	6.24546
P38	3	1	1	26	1	0.213	3.0969	9.33761	0.168	42.2387	16.7447
P38	3	1	1	27	1	0.351	0.701097	9.36607	0.16	43.2392	16.6454
P38	3	1	1	28	1	0.276	2.24273	9.93043	0.179	54.734	20.6485
P38	3	1	1	29	1	0.269	4.06658	10.9443	0.211	42.2558	19.7368
P38	3	1	1	30	1	0.204	3.13588	9.72053	0.165	42.8613	21.8875
P38	3	1	1	31	1	0.245	2.09051	9.797	0.139	57.0565	20.3091
P38	3	1	1	32	1	0.198	3.7438	11.2402	0.177	49.4067	17.595
P38	3	1	1	33	1	0.169	3.65127	10.2721	0.154	51.4368	28.6047
P38	3	1	1	34	1	0.352	0.450003	8.9276	0.113	38.389	19.4574
P38	3	1	1	35	1	0.244	2.5484	9.26103	0.203	40.1586	17.2378
P38	3	1	1	36	1	0.237	4.04717	10.0484	0.21	49.0227	16.3992
P38	3	1	1	37	1	0.265	2.74244	10.5316	0.171	45.3229	19.1227
P38	3	1	1	38	1	0.222	5.65955	10.5465	0.249	33.7325	16.1836
P38	3	1	1	39	1	0.223	4.2596	10.1466	0.185	35.4609	19.8667
P38	3	1	1	40	1	0.265	4.94026	11.6258	0.222	48.526	20.058
P38	3	1	5	6	0	0.285	0.511827	4.746	0.189	25.4976	4.98778
P38	3	1	5	7	0	0.137	2.92191	4.35522	0.205	14.5369	8.54249
P38	3	1	5	8	0	0.162	2.68616	5.22465	0.221	25.9252	6.99984
P38	3	1	5	9	0	0.174	0.971447	3.9602	0.107	24.525	7.69355
P38	3	1	5	10	0	0.139	2.56784	5.62921	0.156	39.3002	7.37398
P38	3	1	5	11	0	0.215	0.917906	4.29623	0.176	23.1503	8.42401
P38	3	1	5	12	0	0.192	0.57993	3.08741	0.156	17.3226	6.12499
P38	3	1	5	13	0	0.095	2.0965	3.62997	0.186	19.2763	10.262
P38	3	1	5	14	0	0.116	1.15987	3.21584	0.172	24.479	8.6822
P38	3	1	5	15	0	0.2	0.323989	2.75647	0.101	18.8802	7.4394
P38	3	1	5	16	0	0.138	1.11363	3.14011	0.167	20.2945	9.05946
P38	3	1	5	17	0	0.12	1.83282	3.51984	0.162	20.2273	9.71578
P38	3	1	5	18	0	0.099	1.0618	3.10332	0.098	30.6516	13.3718
P38	3	1	5	19	0	0.144	1.31277	3.37071	0.155	22.6842	8.57041
P38	3	1	5	20	0	0.451	1.40081	5.20151	0.238	31.36	4.95937
P38	3	1	5	26	1	0.278	5.12419	13.9078	0.214	45.9466	13.6865
P38	3	1	5	27	1	0.302	2.55211	12.7641	0.166	50.7683	16.7935
P38	3	1	5	28	1	0.221	5.89821	14.0756	0.221	53.4763	17.9169
P38	3	1	5	29	1	0.278	2.32332	10.1205	0.142	51.0175	17.0761
P38	3	1	5	30	1	0.299	2.16246	11.4433	0.167	44.3397	13.2442
P38	3	1	5	31	1	0.169	5.7071	12.0596	0.179	51.5799	22.1512
P38	3	1	5	32	1	0.2	4.52043	12.1802	0.157	63.3211	21.8203
P38	3	1	5	33	1	0.208	0.888095	8.94911	0.09	56.9453	18.4956
P38	3	1	5	34	1	0.217	3.27094	12.3349	0.158	58.6506	15.4558
P38	3	1	5	35	1	0.248	3.16353	12.6476	0.166	54.7104	25.2521
P38	3	1	5	36	1	0.235	6.17397	11.9891	0.211	39.3751	20.765
P38	3	1	5	37	1	0.338	0.569831	9.24702	0.139	39.8674	17.4113
P38	3	1	5	38	1	0.212	3.3014	10.3441	0.157	44.7133	17.7005
P38	3	1	5	39	1	0.255	2.21193	8.96628	0.162	49.823	14.1068
P38	3	1	5	40	1	0.267	0.735813	10.6109	0.143	51.8102	19.0711
P01	1	2	1	6	0	0.126	0.721095	2.15431	0.072	18.3216	7.4547
P01	1	2	1	7	0	0.067	2.34853	3.21901	0.147	16.7233	14.4354
P01	1	2	1	8	0	0.071	1.43007	3.2926	0.105	32.434	12.9331
P01	1	2	1	9	0	0.152	0.409231	1.80498	0.058	13.6757	6.59024
P01	1	2	1	10	0	0.09	2.39229	4.48388	0.124	29.9467	10.9045
P01	1	2	1	11	0	0.121	0.507376	2.16151	0.074	21.651	9.47578
P01	1	2	1	12	0	0.18	0.384554	2.74915	0.131	21.7755	14.101
P01	1	2	1	13	0	0.057	2.27918	3.10402	0.093	28.6376	17.6216
P01	1	2	1	14	0	0.107	0.796306	3.5404	0.064	37.0626	13.1089
P01	1	2	1	15	0	0.112	1.53627	3.8629	0.098	47.9942	11.612
P01	1	2	1	16	0	0.072	3.03728	5.00877	0.107	34.578	10.9736
P01	1	2	1	17	0	0.127	0.6545	2.51159	0.097	17.4462	8.66503
P01	1	2	1	18	0	0.08	2.05222	3.5706	0.155	22.9701	11.2197
P01	1	2	1	19	0	0.084	1.27807	3.1292	0.09	25.8512	12.8774
P01	1	2	1	20	0	0.065	1.94667	3.36934	0.107	31.4124	13.4729
P01	1	2	1	26	1	0.105	5.25021	11.3718	0.164	71.7065	31.5535
P01	1	2	1	27	1	0.291	0.554552	12.8343	0.105	72.7123	26.9118
P01	1	2	1	28	1	0.176	1.56578	9.93942	0.11	60.7059	26.9973
P01	1	2	1	29	1	0.161	2.61715	7.50138	0.136	57.3798	22.4205
P01	1	2	1	30	1	0.12	2.96173	12.3588	0.102	84.5354	38.3848
P01	1	2	1	31	1	0.131	3.78884	9.86657	0.142	62.0491	24.618
P01	1	2	1	32	1	0.109	4.16002	9.46192	0.108	68.8483	30.2623
P01	1	2	1	33	1	0.194	0.639387	8.10002	0.105	51.9066	30.6486
P01	1	2	1	34	1	0.091	2.26876	7.21062	0.085	80.5609	37.4036
P01	1	2	1	35	1	0.15	3.18623	8.86463	0.148	53.0313	24.1837
P01	1	2	1	36	1	0.192	1.10004	9.47075	0.105	65.8553	31.8225
P01	1	2	1	37	1	0.104	2.72085	7.83975	0.077	66.8908	35.5099
P01	1	2	1	38	1	0.156	1.11828	10.45	0.093	84.9087	27.4544
P01	1	2	1	39	1	0.103	4.92802	11.5375	0.133	68.9705	30.3815
P01	1	2	1	40	1	0.144	4.08604	9.85362	0.161	59.0099	26.4691
P01	1	2	2	6	0	0.114	0.302291	2.58438	0.022	28.9376	14.1597
P01	1	2	2	7	0	0.108	0.909382	4.21646	0.089	47.2857	15.6737
P01	1	2	2	8	0	0.057	1.98532	2.69916	0.088	23.0494	16.7752
P01	1	2	2	9	0	0.038	2.0513	4.0148	0.065	53.9992	22.0816
P01	1	2	2	10	0	0.077	0.611797	2.02968	0.048	24.0603	11.9933
P01	1	2	2	11	0	0.225	0.269154	3.64731	0.135	28.3045	9.99256
P01	1	2	2	12	0	0.111	0.526135	2.57174	0.053	24.9507	8.56025
P01	1	2	2	13	0	0.113	0.679747	2.16101	0.08	16.7646	10.0992
P01	1	2	2	14	0	0.112	0.630153	1.90568	0.055	12.511	9.11584
P01	1	2	2	15	0	0.123	1.70493	4.3304	0.208	38.4226	9.93008
P01	1	2	2	16	0	0.095	0.578915	1.98075	0.039	21.3864	11.786
P01	1	2	2	17	0	0.113	0.492901	1.85294	0.048	15.8806	7.61114
P01	1	2	2	18	0	0.137	0.587672	2.70277	0.082	22.1309	7.57566
P01	1	2	2	19	0	0.118	0.360378	1.92997	0.053	18.7094	8.44848
P01	1	2	2	20	0	0.082	2.09767	3.10848	0.108	14.1555	13.2641
P01	1	2	2	26	1	0.188	0.925468	7.49649	0.077	43.8412	18.2115
P01	1	2	2	27	1	0.215	0.663971	5.94382	0.089	34.2985	23.4359
P01	1	2	2	28	1	0.184	1.26172	7.60332	0.066	42.9555	27.7013
P01	1	2	2	29	1	0.198	0.666267	6.8086	0.08	45.9612	18.9723
P01	1	2	2	30	1	0.255	0.410564	7.91564	0.135	55.0046	24.5836
P01	1	2	2	31	1	0.21	0.671839	8.43968	0.079	48.9469	17.142
P01	1	2	2	32	1	0.267	0.548346	5.5524	0.139	30.0556	29.6631
P01	1	2	2	33	1	0.168	1.70372	8.19163	0.12	53.4652	29.6717
P01	1	2	2	34	1	0.199	2.47258	15.818	0.138	85.734	22.8205
P01	1	2	2	35	1	0.163	1.60484	8.55551	0.099	55.1692	26.1423
P01	1	2	2	36	1	0.159	1.93247	8.98298	0.086	63.5113	20.3345
P01	1	2	2	37	1	0.222	1.36194	5.90675	0.128	33.4305	19.0743
P01	1	2	2	38	1	0.133	2.77463	8.73793	0.106	57.9665	26.7358
P01	1	2	2	39	1	0.182	1.15367	9.36915	0.105	57.2122	23.3278
P01	1	2	2	40	1	0.116	1.70863	9.42924	0.071	80.4325	30.5132
P01	2	2	2	6	0	0.065	1.1769	2.40682	0.062	24.1038	15.0975
P01	2	2	2	7	0	0.107	1.70257	3.52794	0.12	25.2553	14.4314
P01	2	2	2	8	0	0.112	0.540371	2.48829	0.086	27.6193	14.2229
P01	2	2	2	9	0	0.057	0.661003	2.7309	0.025	39.52	20.0789
P01	2	2	2	10	0	0.061	2.71755	5.52774	0.073	54.2259	14.2445
P01	2	2	2	11	0	0.058	2.36689	4.50879	0.089	41.4644	15.9967
P01	2	2	2	12	0	0.14	0.931081	5.48636	0.138	42.6077	20.8659
P01	2	2	2	13	0	0.087	0.560537	3.24298	0.04	34.8618	10.0797
P01	2	2	2	14	0	0.086	0.951202	3.44268	0.063	37.5801	11.7645
P01	2	2	2	15	0	0.106	0.282911	2.48361	0.045	28.2179	12.5717
P01	2	2	2	16	0	0.093	1.10193	3.64711	0.074	36.5185	9.9059
P01	2	2	2	17	0	0.054	3.95799	4.73133	0.139	18.1414	19.3553
P01	2	2	2	18	0	0.056	0.700352	2.30123	0.037	30.0468	16.6175
P01	2	2	2	19	0	0.045	1.49437	3.03166	0.057	35.4937	19.1366
P01	2	2	2	20	0	0.054	2.18785	3.99271	0.071	40.2239	15.9172
P01	2	2	2	26	1	0.127	1.04269	4.51031	0.05	34.0142	24.646
P01	2	2	2	27	1	0.134	2.33145	8.5713	0.107	63.1543	25.9153
P01	2	2	2	28	1	0.204	0.904148	5.25179	0.084	33.0575	16.4307
P01	2	2	2	29	1	0.159	0.59799	9.0992	0.076	78.003	30.0795
P01	2	2	2	30	1	0.108	1.58503	7.96882	0.062	74.1187	35.2068
P01	2	2	2	31	1	0.202	0.597834	11.1681	0.098	79.7094	35.5519
P01	2	2	2	32	1	0.137	1.58341	7.68232	0.077	59.0784	25.7584
P01	2	2	2	33	1	0.128	1.78006	8.129	0.073	56.0009	28.7603
P01	2	2	2	34	1	0.088	4.71131	8.1635	0.117	62.8802	34.9477
P01	2	2	2	35	1	0.121	1.48951	7.3014	0.046	63.4557	30.7943
P01	2	2	2	36	1	0.246	0.347935	12.5005	0.074	95.4747	35.2908
P01	2	2	2	37	1	0.078	4.14621	8.49947	0.095	68.062	48.2961
P01	2	2	2	38	1	0.078	6.57263	10.8864	0.125	69.1306	42.978
P01	2	2	2	39	1	0.155	1.44522	6.96213	0.077	66.6287	22.8503
P01	2	2	2	40	1	0.126	2.24142	7.73419	0.102	57.0338	30.5247
P01	3	2	1	6	0	0.068	1.79814	3.61015	0.074	32.526	11.6868
P01	3	2	1	7	0	0.058	3.82795	5.37631	0.15	31.3857	14.954
P01	3	2	1	8	0	0.063	1.77157	3.88656	0.063	37.5914	14.8807
P01	3	2	1	9	0	0.059	1.56809	3.9215	0.073	42.8381	15.5529
P01	3	2	1	10	0	0.081	1.84958	4.62102	0.077	48.713	12.8692
P01	3	2	1	11	0	0.052	1.18594	2.39607	0.047	27.5474	18.3774
P01	3	2	1	12	0	0.226	0.204006	3.37558	0.084	32.7321	8.91881
P01	3	2	1	13	0	0.149	1.12136	4.19237	0.136	35.3275	11.2604
P01	3	2	1	14	0	0.249	1.15723	4.58947	0.164	21.1716	8.67556
P01	3	2	1	15	0	0.123	0.871546	3.79954	0.08	28.2878	9.27017
P01	3	2	1	16	0	0.094	1.71313	3.1064	0.082	22.2823	14.785
P01	3	2	1	17	0	0.116	1.46883	4.53209	0.116	30.6013	13.1882
P01	3	2	1	18	0	0.099	2.33494	5.14414	0.094	44.5922	13.7927
P01	3	2	1	19	0	0.056	2.05019	4.08094	0.06	39.745	16.212
P01	3	2	1	20	0	0.054	3.03887	4.56276	0.109	34.1599	16.9523
P01	3	2	1	26	1	0.244	1.22932	8.25307	0.159	42.765	29.8605
P01	3	2	1	27	1	0.136	2.81721	8.0727	0.103	47.63	22.8788
P01	3	2	1	28	1	0.121	3.17371	9.10126	0.105	57.6777	34.1397
P01	3	2	1	29	1	0.184	1.3782	9.46096	0.117	58.5057	28.8432
P01	3	2	1	30	1	0.124	2.0595	7.8588	0.094	56.3809	30.7808
P01	3	2	1	31	1	0.122	3.96298	8.00498	0.116	44.9007	32.1875
P01	3	2	1	32	1	0.077	4.36938	9.11215	0.091	78.6516	38.4742
P01	3	2	1	33	1	0.211	1.36425	6.55837	0.12	32.9286	20.3944
P01	3	2	1	34	1	0.202	0.441467	7.65609	0.076	60.8472	34.957
P01	3	2	1	35	1	0.179	2.84481	8.52961	0.169	40.0524	26.5224
P01	3	2	1	36	1	0.182	1.64226	9.04708	0.121	63.37	23.0425
P01	3	2	1	37	1	0.1	3.74425	6.77907	0.09	43.6303	38.2828
P01	3	2	1	38	1	0.082	5.70761	11.5354	0.126	79.5397	40.2289
P01	3	2	1	39	1	0.086	5.29881	10.2942	0.108	76.4067	33.285
P01	3	2	1	40	1	0.13	3.14124	8.7347	0.125	57.3107	30.0606
P01	3	2	2	6	0	0.081	0.901924	6.70617	0.069	79.4965	19.9103
P01	3	2	2	7	0	0.073	1.81049	4.22327	0.097	36.5841	12.992
P01	3	2	2	8	0	0.115	2.10814	4.95921	0.098	31.5057	10.4351
P01	3	2	2	9	0	0.05	2.21344	3.57826	0.072	39.078	17.0437
P01	3	2	2	10	0	0.09	1.38011	3.04092	0.086	34.5387	14.9562
P01	3	2	2	11	0	0.112	0.825323	2.84817	0.094	23.4077	11.1591
P01	3	2	2	12	0	0.102	0.996276	2.52498	0.085	21.0273	10.3439
P01	3	2	2	13	0	0.105	1.50757	3.23633	0.09	22.5165	8.37328
P01	3	2	2	14	0	0.125	0.74183	1.94744	0.039	25.1062	14.4428
P01	3	2	2	15	0	0.094	1.96944	5.05337	0.12	34.7809	12.1629
P01	3	2	2	16	0	0.138	0.339636	2.86774	0.092	26.4242	16.8397
P01	3	2	2	17	0	0.081	1.98793	4.6474	0.067	45.8261	12.8383
P01	3	2	2	18	0	0.072	2.84336	4.63482	0.1	33.5708	12.6021
P01	3	2	2	19	0	0.089	1.20583	4.15031	0.058	38.8289	13.8571
P01	3	2	2	20	0	0.058	3.60571	5.23232	0.1	52.482	19.8839
P01	3	2	2	26	1	0.246	0.537812	6.89883	0.149	40.3626	18.6245
P01	3	2	2	27	1	0.259	0.776401	8.6383	0.137	50.4731	26.7827
P01	3	2	2	28	1	0.19	0.662126	8.88459	0.117	53.9557	34.031
P01	3	2	2	29	1	0.108	2.81022	8.97229	0.076	73.4687	28.1412
P01	3	2	2	30	1	0.224	1.53524	10.7362	0.165	61.6531	29.2363
P01	3	2	2	31	1	0.116	4.3883	9.37015	0.12	58.7622	30.4249
P01	3	2	2	32	1	0.177	1.52358	10.5739	0.124	69.0595	24.4458
P01	3	2	2	33	1	0.087	3.95684	7.54027	0.097	69.4084	32.7472
P01	3	2	2	34	1	0.267	0.778852	7.52182	0.137	36.9991	22.7399
P01	3	2	2	35	1	0.113	8.41106	18.5732	0.131	116.651	31.7522
P01	3	2	2	36	1	0.166	2.74015	11.1495	0.119	54.5199	20.7399
P01	3	2	2	37	1	0.107	2.57608	8.86457	0.087	71.872	28.2142
P01	3	2	2	38	1	0.156	2.5962	8.4141	0.116	58.0141	29.2826
P01	3	2	2	39	1	0.103	4.16817	8.89076	0.098	60.2693	29.9609
P01	3	2	2	40	1	0.146	1.42564	8.97988	0.112	67.8834	39.0726
P05	1	2	1	6	0	0.108	1.45929	3.40889	0.128	23.4498	12.0853
P05	1	2	1	7	0	0.095	1.2012	2.6373	0.11	19.6494	11.5457
P05	1	2	1	8	0	0.074	1.10756	2.74064	0.048	29.6025	17.829
P05	1	2	1	9	0	0.096	1.12768	3.32555	0.082	30.4718	9.61138
P05	1	2	1	10	0	0.096	1.13899	2.7589	0.095	25.1591	11.7023
P05	1	2	1	11	0	0.104	0.947559	2.72805	0.102	21.7229	12.2187
P05	1	2	1	12	0	0.078	1.24216	3.02132	0.069	28.8631	14.2902
P05	1	2	1	13	0	0.067	2.51114	4.10921	0.267	26.2592	12.7698
P05	1	2	1	14	0	0.055	1.74725	2.62458	0.087	19.5578	15.4387
P05	1	2	1	15	0	0.069	1.65718	2.65448	0.125	20.4984	11.6832
P05	1	2	1	16	0	0.077	2.58622	3.79385	0.128	21.7394	11.6973
P05	1	2	1	17	0	0.051	2.43243	3.70227	0.119	31.8015	15.7007
P05	1	2	1	18	0	0.119	1.18154	2.70765	0.09	22.6956	12.1662
P05	1	2	1	19	0	0.104	1.00114	2.57528	0.102	18.5145	9.90922
P05	1	2	1	20	0	0.119	1.11906	3.49083	0.111	24.9756	11.2346
P05	1	2	1	26	1	0.257	0.876588	7.5392	0.109	36.9347	21.0357
P05	1	2	1	27	1	0.2	2.14889	9.40114	0.13	44.119	15.9192
P05	1	2	1	28	1	0.226	0.585949	9.62118	0.084	69.4607	21.723
P05	1	2	1	29	1	0.939	1.08074	17.0662	0.165	86.3702	32.1824
P05	1	2	1	30	1	0.271	0.710177	11.0218	0.117	47.8749	16.9307
P05	1	2	1	31	1	0.149	6.09511	12.0787	0.158	55.2511	27.8765
P05	1	2	1	32	1	0.196	1.57503	10.449	0.127	65.0215	25.0794
P05	1	2	1	33	1	0.234	2.72063	10.4331	0.161	48.1156	19.3758
P05	1	2	1	34	1	0.27	1.00817	8.8106	0.117	46.8025	24.6214
P05	1	2	1	35	1	0.279	2.98185	15.4261	0.196	63.1043	16.8412
P05	1	2	1	36	1	0.252	1.18126	16.4814	0.126	89.4965	15.7703
P05	1	2	1	37	1	0.182	1.88598	16.4296	0.113	111.685	18.2133
P05	1	2	1	38	1	0.238	1.0659	5.02029	0.08	37.2115	14.5994
P05	1	2	1	39	1	0.149	4.02755	12.2428	0.152	73.7497	28.0016
P05	1	2	1	40	1	0.163	1.64002	8.31287	0.116	48.2093	22.088
P05	1	2	2	6	0	0.071	1.23382	2.96731	0.077	26.912	11.4157
P05	1	2	2	7	0	0.139	0.674686	2.76179	0.072	18.9742	7.87031
P05	1	2	2	8	0	0.131	1.18174	2.87328	0.11	19.3997	8.23227
P05	1	2	2	9	0	0.14	0.646652	3.88889	0.119	26.5243	9.88369
P05	1	2	2	10	0	0.128	0.935234	3.51455	0.131	25.8336	9.14757
P05	1	2	2	11	0	0.099	0.433123	2.64401	0.051	26.3598	11.2113
P05	1	2	2	12	0	0.097	0.78384	2.63252	0.066	24.2734	10.6237
P05	1	2	2	13	0	0.097	0.800195	2.33806	0.059	21.1689	10.7554
P05	1	2	2	14	0	0.223	0.269924	2.41457	0.057	21.4414	8.05587
P05	1	2	2	15	0	0.187	0.263133	5.56974	0.112	44.3052	14.5355
P05	1	2	2	16	0	0.15	0.530967	4.02126	0.124	29.1561	11.9018
P05	1	2	2	17	0	0.069	2.80614	4.93554	0.143	34.3586	13.6874
P05	1	2	2	18	0	0.103	0.899703	2.81206	0.082	24.0511	11.2777
P05	1	2	2	19	0	0.111	0.726419	3.49116	0.104	29.2223	11.7858
P05	1	2	2	20	0	0.047	1.28642	2.27986	0.038	25.3505	23.3879
P05	1	2	2	26	1	0.227	0.418442	8.66815	0.105	48.1807	19.2846
P05	1	2	2	27	1	0.13	3.13762	12.2021	0.111	80.482	24.348
P05	1	2	2	28	1	0.175	2.08244	11.0525	0.123	58.3788	21.3416
P05	1	2	2	29	1	0.13	2.69246	8.46502	0.118	52.0692	32.4872
P05	1	2	2	30	1	0.142	1.06198	6.79351	0.064	48.1254	25.3989
P05	1	2	2	31	1	0.16	1.15587	6.90363	0.093	48.2669	22.9378
P05	1	2	2	32	1	0.123	1.74881	6.73226	0.073	49.6981	26.1897
P05	1	2	2	33	1	0.155	0.87355	8.26661	0.07	66.6449	27.1886
P05	1	2	2	34	1	0.112	4.4163	11.4719	0.11	69.6487	32.6188
P05	1	2	2	35	1	0.135	1.17236	7.92477	0.075	56.8305	28.9142
P05	1	2	2	36	1	0.15	1.39225	9.66192	0.086	63.3451	31.7268
P05	1	2	2	37	1	0.197	0.569738	8.53114	0.1	61.3833	22.5965
P05	1	2	2	38	1	0.168	1.02027	11.3962	0.079	74.6267	21.9943
P05	1	2	2	39	1	0.163	0.352755	6.9013	0.043	58.5681	28.4003
P05	1	2	2	40	1	0.158	1.27168	9.021	0.097	64.288	26.2102
P05	2	2	2	6	0	0.056	2.15524	4.09606	0.105	39.9563	16.6292
P05	2	2	2	7	0	0.138	2.00191	7.19274	0.134	42.8807	7.99391
P05	2	2	2	8	0	0.122	0.943618	5.20513	0.097	37.4141	8.70599
P05	2	2	2	9	0	0.058	1.68165	4.37699	0.068	50.9869	16.1479
P05	2	2	2	10	0	0.137	1.58554	5.97795	0.116	37.7786	10.1751
P05	2	2	2	11	0	0.051	5.72817	7.77902	0.151	49.2151	16.0294
P05	2	2	2	12	0	0.033	6.65725	8.73323	0.165	65.0119	25.1366
P05	2	2	2	13	0	0.105	3.13005	6.73581	0.117	40.4755	11.648
P05	2	2	2	14	0	0.062	2.99483	5.22612	0.118	37.3276	14.7009
P05	2	2	2	15	0	0.163	0.80336	5.48817	0.14	38.0498	11.3171
P05	2	2	2	16	0	0.113	2.33014	5.58429	0.184	32.693	12.6347
P05	2	2	2	17	0	0.095	1.40776	5.06114	0.091	40.5267	9.99113
P05	2	2	2	18	0	0.121	2.28887	6.36694	0.175	38.5008	8.1657
P05	2	2	2	19	0	0.145	2.85787	8.65581	0.173	51.4174	10.2028
P05	2	2	2	20	0	0.064	2.45001	5.15213	0.114	46.9001	12.6895
P05	2	2	2	26	1	0.189	0.7423	7.97038	0.087	60.4532	25.9528
P05	2	2	2	27	1	0.206	1.30664	9.63248	0.112	56.1697	20.0527
P05	2	2	2	28	1	0.19	2.39201	12.327	0.11	70.0207	22.6933
P05	2	2	2	29	1	0.232	1.67181	15.035	0.134	77.2692	16.3078
P05	2	2	2	30	1	0.374	0.381948	17.8824	0.215	92.2937	24.0723
P05	2	2	2	31	1	0.078	4.71341	10.8939	0.096	90.027	49.4944
P05	2	2	2	32	1	0.178	0.968078	8.4534	0.099	62.7616	25.2883
P05	2	2	2	33	1	0.116	2.38642	8.75255	0.078	62.0385	30.9365
P05	2	2	2	34	1	0.284	0.348703	13.4126	0.144	73.1432	22.9468
P05	2	2	2	35	1	0.23	1.06471	8.86563	0.119	48.5084	30.7894
P05	2	2	2	36	1	0.154	3.98362	12.7905	0.105	67.6044	28.8019
P05	2	2	2	37	1	0.156	4.93884	14.0972	0.141	71.2835	20.7273
P05	2	2	2	38	1	0.158	3.77113	11.7817	0.115	67.2751	30.3317
P05	2	2	2	39	1	0.279	3.0999	16.8688	0.191	80.6652	16.9863
P05	2	2	2	40	1	0.182	3.28837	11.3253	0.126	58.8903	20.6882
P05	3	2	1	6	0	0.079	1.88172	4.65666	0.114	40.3723	11.6589
P05	3	2	1	7	0	0.15	0.614454	4.34688	0.129	36.6726	12.0895
P05	3	2	1	8	0	0.093	1.2127	3.70127	0.111	33.1915	12.7199
P05	3	2	1	9	0	0.108	1.5841	4.12713	0.145	27.0007	11.5614
P05	3	2	1	10	0	0.104	1.73939	4.81812	0.109	33.1048	11.1859
P05	3	2	1	11	0	0.111	0.28077	3.77428	0.082	43.9481	18.8244
P05	3	2	1	12	0	0.084	2.70535	6.20388	0.14	45.5449	14.4134
P05	3	2	1	13	0	0.068	1.38961	3.39717	0.083	31.0844	11.8992
P05	3	2	1	14	0	0.073	3.50524	6.71795	0.165	47.3988	12.8583
P05	3	2	1	15	0	0.091	1.16684	2.68521	0.094	19.7366	10.0887
P05	3	2	1	16	0	0.04	1.43045	2.9793	0.052	43.8687	21.1039
P05	3	2	1	17	0	0.062	1.23801	3.06949	0.086	30.8638	15.0219
P05	3	2	1	18	0	0.063	1.664	4.08376	0.087	42.4555	13.9907
P05	3	2	1	19	0	0.069	0.822266	2.68469	0.088	30.7836	13.878
P05	3	2	1	20	0	0.044	2.58939	4.42812	0.086	45.0902	18.8245
P05	3	2	1	26	1	0.143	4.76972	12.4828	0.108	75.6627	28.9295
P05	3	2	1	27	1	0.129	2.80121	8.42722	0.093	67.4744	29.5844
P05	3	2	1	28	1	0.099	4.05341	9.45025	0.105	60.5845	30.2069
P05	3	2	1	29	1	0.34	0.851473	14.5637	0.155	75.7487	19.1769
P05	3	2	1	30	1	0.101	5.47059	12.1408	0.12	77.647	28.7776
P05	3	2	1	31	1	0.33	0.479243	11.11	0.123	63.0089	21.3028
P05	3	2	1	32	1	0.211	0.393552	8.46337	0.102	61.2306	31.6332
P05	3	2	1	33	1	0.214	0.867804	9.5538	0.094	56.373	16.9478
P05	3	2	1	34	1	0.175	1.45152	9.43796	0.103	63.1061	21.6904
P05	3	2	1	35	1	0.11	3.71098	11.5794	0.095	80.9336	31.6848
P05	3	2	1	36	1	0.135	6.04527	16.545	0.149	95.0466	27.8404
P05	3	2	1	37	1	0.435	0.240672	11.5271	0.167	52.1068	19.1956
P05	3	2	1	38	1	0.408	1.23745	14.0182	0.32	104.588	18.7201
P05	3	2	1	39	1	0.11	6.25698	12.2146	0.159	70.6163	32.1894
P05	3	2	1	40	1	0.21	1.0604	9.78588	0.108	56.4727	20.909
P05	3	2	2	6	0	0.085	1.60967	4.46362	0.119	47.9343	11.3919
P05	3	2	2	7	0	0.086	2.94887	7.70673	0.13	57.2724	9.97127
P05	3	2	2	8	0	0.087	2.11731	6.19325	0.104	52.1324	10.8032
P05	3	2	2	9	0	0.077	3.05433	6.18501	0.139	45.8735	11.7239
P05	3	2	2	10	0	0.135	1.4301	6.25319	0.147	42.5329	11.182
P05	3	2	2	11	0	0.08	2.78771	6.87621	0.091	54.3679	10.2703
P05	3	2	2	12	0	0.137	2.62894	7.40605	0.156	46.6023	14.2301
P05	3	2	2	13	0	0.145	2.80304	8.18711	0.113	52.381	13.4679
P05	3	2	2	14	0	0.112	1.26163	5.06071	0.105	43.6568	9.80699
P05	3	2	2	15	0	0.087	1.77552	5.92977	0.102	55.8982	12.3336
P05	3	2	2	16	0	0.11	1.19463	3.9739	0.09	37.5255	9.69813
P05	3	2	2	17	0	0.072	1.63205	3.79627	0.083	35.0139	11.5034
P05	3	2	2	18	0	0.072	1.83788	4.24645	0.135	35.3753	14.7612
P05	3	2	2	19	0	0.149	0.665164	5.40487	0.12	38.0725	9.81101
P05	3	2	2	20	1	0.308	0.911547	10.3269	0.093	40.55	19.2973
P05	3	2	2	26	1	0.236	2.11994	11.5896	0.137	48.8321	17.8049
P05	3	2	2	27	1	0.199	2.19473	10.4647	0.129	53.7265	18.0577
P05	3	2	2	28	1	0.205	0.885867	7.87454	0.097	43.829	20.3424
P05	3	2	2	29	1	0.243	1.42781	10.4603	0.136	54.7021	24.2554
P05	3	2	2	30	1	0.186	2.28819	10.5766	0.118	59.085	21.5007
P05	3	2	2	31	1	0.146	3.53937	10.9059	0.123	64.6141	21.5805
P05	3	2	2	32	1	0.191	3.00287	11.8295	0.124	56.9662	18.3417
P05	3	2	2	33	1	0.231	4.02066	18.2195	0.207	80.9857	17.2522
P05	3	2	2	34	1	0.158	5.26153	15.2374	0.138	73.3344	22.3168
P05	3	2	2	35	1	0.165	1.10915	9.58308	0.086	59.7103	25.5584
P05	3	2	2	36	1	0.157	6.16751	14.3165	0.195	67.0565	19.7619
P05	3	2	2	37	1	0.139	3.26116	10.5932	0.111	62.5306	29.7441
P05	3	2	2	38	1	0.195	0.861071	12.7095	0.111	86.2479	24.0069
P05	3	2	2	39	1	0.392	0.283115	9.85585	0.154	75.2623	18.499
P10	1	2	1	6	0	0.063	4.51629	6.83167	0.216	40.0829	12.2093
P10	1	2	1	7	0	0.091	3.34172	6.03507	0.207	37.1557	11.7995
P10	1	2	1	8	0	0.144	3.49901	7.32915	0.223	33.7061	9.98347
P10	1	2	1	9	0	0.113	4.00548	7.16658	0.179	37.403	10.9693
P10	1	2	1	10	0	0.17	3.25957	7.1439	0.17	29.3704	14.583
P10	1	2	1	11	0	0.079	2.26218	3.83143	0.158	22.916	12.5333
P10	1	2	1	12	0	0.051	4.8571	6.51683	0.203	43.0882	18.8395
P10	1	2	1	13	0	0.113	1.35653	3.19731	0.132	22.7514	9.3959
P10	1	2	1	14	0	0.128	1.79809	4.53505	0.144	33.0581	8.89262
P10	1	2	1	15	0	0.242	0.628571	4.122	0.191	21.6688	7.34059
P10	1	2	1	16	0	0.129	1.31565	4.46628	0.125	42.4966	11.3818
P10	1	2	1	17	0	0.135	2.11973	5.89928	0.202	37.5961	12.5831
P10	1	2	1	18	0	0.123	2.10245	4.64584	0.192	24.6436	11.1055
P10	1	2	1	19	0	0.096	2.48541	5.24481	0.155	36.3853	10.8194
P10	1	2	1	20	0	0.153	2.05574	6.50199	0.208	36.9259	8.97451
P10	1	2	1	26	1	0.231	2.74188	11.8897	0.227	62.2766	18.1285
P10	1	2	1	27	1	0.185	7.30755	13.5707	0.252	44.3351	19.3438
P10	1	2	1	28	1	0.167	5.71836	12.4586	0.216	54.9132	24.0346
P10	1	2	1	29	1	0.158	6.52965	16.016	0.187	78.6829	28.6245
P10	1	2	1	30	1	0.135	6.45041	13.2923	0.197	65.1386	26.5699
P10	1	2	1	31	1	0.131	8.61864	15.0159	0.241	61.7755	25.6359
P10	1	2	1	32	1	0.143	9.32877	14.738	0.19	64.3259	35.3358
P10	1	2	1	33	1	0.094	6.71632	12.9768	0.152	83.2905	38.8741
P10	1	2	1	34	1	0.213	7.6567	16.5665	0.232	54.3213	18.8735
P10	1	2	1	35	1	0.173	2.73289	9.4531	0.134	50.9596	22.5467
P10	1	2	1	36	1	0.176	7.50915	12.4039	0.236	56.2903	32.1513
P10	1	2	1	37	1	0.311	2.06247	20.476	0.203	94.4185	18.4255
P10	1	2	1	38	1	0.159	20.828	30.1689	0.338	127.668	24.781
P10	1	2	1	39	1	0.151	20.2123	28.7906	0.333	107.911	22.378
P10	1	2	1	40	1	0.157	18.8276	29.6173	0.329	105.66	19.8802
P10	1	2	2	6	0	0.12	3.13863	7.50922	0.196	47.0091	7.82968
P10	1	2	2	7	0	0.157	3.78628	8.57748	0.243	33.7185	6.66435
P10	1	2	2	8	0	0.087	4.42868	7.171	0.203	35.5428	11.6988
P10	1	2	2	9	0	0.11	3.36966	6.87141	0.261	37.6451	8.79564
P10	1	2	2	10	0	0.096	3.3968	6.71498	0.243	36.9312	8.69291
P10	1	2	2	11	0	0.07	4.26893	6.99709	0.213	42.1689	11.0767
P10	1	2	2	12	0	0.112	4.28119	8.1081	0.2	39.0214	10.0913
P10	1	2	2	13	0	0.1	5.15206	8.18831	0.226	38.6697	9.32875
P10	1	2	2	14	0	0.08	5.07633	7.8253	0.217	40.3098	10.9756
P10	1	2	2	15	0	0.076	4.81699	8.49135	0.163	55.8695	16.5211
P10	1	2	2	16	0	0.068	4.98972	8.60032	0.19	64.7382	11.7342
P10	1	2	2	17	0	0.111	4.24546	8.72662	0.172	48.2069	9.1004
P10	1	2	2	18	0	0.091	5.27948	8.08869	0.178	33.209	17.4878
P10	1	2	2	19	0	0.073	3.93451	6.29517	0.157	35.6734	12.9125
P10	1	2	2	20	0	0.098	2.18932	5.6042	0.111	38.7211	8.34351
P10	1	2	2	26	1	0.132	6.9659	15.9802	0.164	81.5141	25.5232
P10	1	2	2	27	1	0.226	4.65554	13.0602	0.218	51.2236	15.7171
P10	1	2	2	28	1	0.151	5.87798	13.5956	0.157	67.4123	23.7236
P10	1	2	2	29	1	0.162	5.71359	15.0236	0.147	72.5664	27.7088
P10	1	2	2	30	1	0.149	5.85996	15.3606	0.175	68.6684	20.1306
P10	1	2	2	31	1	0.125	5.42312	13.7445	0.141	77.766	32.9539
P10	1	2	2	32	1	0.129	7.08744	14.1134	0.163	68.8459	24.3523
P10	1	2	2	33	1	0.176	3.92823	13.8865	0.166	65.7607	21.8868
P10	1	2	2	34	1	0.124	4.78616	12.6337	0.149	72.4955	24.3514
P10	1	2	2	35	1	0.166	4.11794	13.0425	0.168	60.4238	23.6213
P10	1	2	2	36	1	0.15	4.83817	12.9972	0.161	66.4452	22.0354
P10	1	2	2	37	1	0.139	5.00906	13.605	0.137	73.1773	22.8633
P10	1	2	2	38	1	0.162	6.85283	16.3065	0.198	82.5586	24.6107
P10	1	2	2	39	1	0.146	6.5432	14.8722	0.178	78.3717	24.2964
P10	1	2	2	40	1	0.131	5.92606	15.706	0.162	90.0878	26.32
P10	2	2	2	6	0	0.122	4.16116	7.61563	0.207	33.8064	9.59098
P10	2	2	2	7	0	0.125	3.88701	7.39257	0.163	31.4951	11.6481
P10	2	2	2	8	0	0.11	3.14762	6.52777	0.123	37.9972	10.3861
P10	2	2	2	9	0	0.127	1.76315	5.09425	0.11	35.0618	9.1647
P10	2	2	2	10	0	0.189	2.0053	5.24741	0.125	22.4037	8.77497
P10	2	2	2	11	0	0.139	2.51211	7.58974	0.173	44.6485	8.84837
P10	2	2	2	12	0	0.122	1.80677	4.73733	0.132	30.8314	7.05637
P10	2	2	2	13	0	0.116	2.60119	5.61785	0.178	33.8485	11.1069
P10	2	2	2	14	0	0.103	1.96565	4.01229	0.161	21.0759	9.79623
P10	2	2	2	15	0	0.123	3.09549	6.25699	0.135	31.1635	12.1043
P10	2	2	2	16	0	0.136	2.80016	7.55574	0.153	43.2372	10.079
P10	2	2	2	17	0	0.101	3.0446	6.5878	0.168	38.437	11.782
P10	2	2	2	18	0	0.069	3.17531	6.51904	0.118	56.7447	14.681
P10	2	2	2	19	0	0.075	3.18159	6.4807	0.103	48.4852	13.4924
P10	2	2	2	20	0	0.18	1.26347	7.57797	0.138	45.1952	6.89018
P10	2	2	2	26	1	0.224	4.77395	13.7321	0.174	60.9564	15.4613
P10	2	2	2	27	1	0.192	9.51863	17.1996	0.274	71.6585	23.5979
P10	2	2	2	28	1	0.193	5.31076	18.5757	0.18	82.6892	18.2218
P10	2	2	2	29	1	0.226	11.9129	23.952	0.223	82.839	26.6588
P10	2	2	2	30	1	0.169	12.0719	24.5114	0.207	105.803	23.6082
P10	2	2	2	31	1	0.104	17.2672	24.3592	0.216	108.273	39.0336
P10	2	2	2	32	1	0.119	12.418	21.5975	0.204	92.197	25.397
P10	2	2	2	33	1	0.157	12.0492	22.2023	0.189	97.0824	26.8005
P10	2	2	2	34	1	0.14	12.1516	22.5788	0.183	112.871	24.3604
P10	2	2	2	35	1	0.116	6.72753	16.4622	0.155	102.989	38.4566
P10	2	2	2	36	1	0.116	10.9743	20.9221	0.159	94.1896	31.8809
P10	2	2	2	37	1	0.157	6.11779	17.9057	0.159	84.3644	23.1665
P10	2	2	2	38	1	0.114	8.28153	18.8447	0.166	126.417	32.4889
P10	2	2	2	39	1	0.151	8.61066	18.3326	0.166	111.737	26.3374
P10	2	2	2	40	1	0.229	4.69721	23.0702	0.199	133.105	23.308
P10	3	2	1	6	0	0.059	3.02782	6.25673	0.073	67.0735	16.5368
P10	3	2	1	7	0	0.043	1.88371	4.5919	0.061	69.31	25.9581
P10	3	2	1	8	0	0.038	3.18947	5.52603	0.086	66.8273	21.7699
P10	3	2	1	9	0	0.05	2.48871	5.22373	0.081	61.5118	18.8078
P10	3	2	1	10	0	0.041	4.9554	7.14431	0.108	57.2467	21.035
P10	3	2	1	11	0	0.039	5.34213	6.68226	0.13	39.8596	21.7556
P10	3	2	1	12	0	0.049	3.29797	5.62154	0.094	58.2641	19.8598
P10	3	2	1	13	0	0.049	1.89069	3.93119	0.075	46.2068	19.1591
P10	3	2	1	14	0	0.068	2.10194	4.51551	0.094	41.3926	12.4449
P10	3	2	1	15	0	0.043	2.24302	3.69494	0.077	35.6915	21.7738
P10	3	2	1	16	0	0.047	1.90663	3.56656	0.071	38.1709	17.8322
P10	3	2	1	17	0	0.062	3.4523	5.91403	0.122	46.9715	13.9804
P10	3	2	1	18	0	0.061	1.38146	3.0455	0.074	30.3769	13.6749
P10	3	2	1	19	0	0.052	1.68833	3.01715	0.075	33.441	15.9437
P10	3	2	1	20	0	0.054	2.88952	4.51186	0.111	33.5877	16.6362
P10	3	2	1	26	1	0.106	10.8922	20.0165	0.15	111.625	38.9217
P10	3	2	1	27	1	0.097	11.3789	18.7249	0.206	106.3	32.5045
P10	3	2	1	28	1	0.135	5.36337	15.3386	0.116	132.176	34.2927
P10	3	2	1	29	1	0.104	7.94131	17.0852	0.123	97.9076	31.2064
P10	3	2	1	30	1	0.14	6.26771	18.0833	0.146	113.304	25.5063
P10	3	2	1	31	1	0.087	7.71194	13.5762	0.122	76.5121	36.6234
P10	3	2	1	32	1	0.141	8.24472	19.7828	0.159	104.167	25.3147
P10	3	2	1	33	1	0.152	4.87753	15.5652	0.141	82.7721	21.0591
P10	3	2	1	34	1	0.107	4.62534	12.3688	0.093	93.1448	30.9772
P10	3	2	1	35	1	0.101	3.92048	12.9267	0.075	111.956	56.4403
P10	3	2	1	36	1	0.103	3.79951	11.9908	0.107	93.6725	34.1405
P10	3	2	1	37	1	0.093	4.95829	11.8676	0.092	83.0372	40.1672
P10	3	2	1	38	1	0.072	4.41828	10.8072	0.086	99.0238	46.6197
P10	3	2	1	39	1	0.089	3.10509	10.3233	0.082	97.1986	38.8343
P10	3	2	1	40	1	0.106	4.08703	12.6497	0.104	94.0085	30.8829
P10	3	2	2	6	0	0.056	1.81743	3.15487	0.091	26.7353	16.7417
P10	3	2	2	7	0	0.073	1.61254	3.64675	0.09	38.7402	13.1783
P10	3	2	2	8	0	0.129	0.954551	4.59349	0.084	39.3725	8.50884
P10	3	2	2	9	0	0.132	1.93834	6.01744	0.124	39.1487	7.87211
P10	3	2	2	10	0	0.132	1.62545	5.84592	0.076	38.744	12.0152
P10	3	2	2	11	0	0.083	4.22583	6.95841	0.151	35.1485	10.3192
P10	3	2	2	12	0	0.097	4.46094	7.4852	0.122	45.5682	14.955
P10	3	2	2	13	0	0.108	3.88197	8.60179	0.127	48.2811	9.65438
P10	3	2	2	14	0	0.125	1.70153	6.19599	0.093	51.8962	8.01444
P10	3	2	2	15	0	0.049	3.76809	5.80171	0.119	43.4135	18.278
P10	3	2	2	16	0	0.061	5.1984	7.49599	0.122	43.46	17.8723
P10	3	2	2	17	0	0.062	3.99769	6.20946	0.122	41.3038	17.3786
P10	3	2	2	18	0	0.064	4.13	6.15454	0.116	41.0608	21.2709
P10	3	2	2	19	0	0.056	3.69181	5.96969	0.093	57.0457	19.0634
P10	3	2	2	20	0	0.046	4.34796	6.66458	0.108	56.8502	21.7188
P10	3	2	2	26	1	0.167	1.74713	10.863	0.124	77.6227	26.7948
P10	3	2	2	27	1	0.125	4.27746	13.8868	0.128	87.635	31.4024
P10	3	2	2	28	1	0.088	5.4609	13.6895	0.091	100.485	41.1065
P10	3	2	2	29	1	0.079	6.2418	14.0449	0.103	104.395	41.4585
P10	3	2	2	30	1	0.121	4.56318	14.2667	0.132	99.1336	30.2591
P10	3	2	2	31	1	0.103	6.65776	14.4546	0.129	88.6278	32.5787
P10	3	2	2	32	1	0.125	3.97101	12.3432	0.146	72.5633	37.8619
P10	3	2	2	33	1	0.135	3.29134	10.0722	0.1	83.7632	28.3019
P10	3	2	2	34	1	0.094	5.34613	14.8524	0.123	112.222	49.589
P10	3	2	2	35	1	0.079	4.54839	12.67	0.102	111.819	46.4372
P10	3	2	2	36	1	0.089	2.40386	8.60684	0.085	82.4535	51.7599
P10	3	2	2	37	1	0.096	5.15686	14.1049	0.107	110.257	35.3635
P10	3	2	2	38	1	0.082	5.1003	12.8509	0.097	100.034	38.8779
P10	3	2	2	39	1	0.094	6.5502	14.2238	0.116	90.8931	33.1616
P10	3	2	2	40	1	0.083	4.04545	11.3753	0.085	102.217	44.1288
P11	1	2	1	6	0	0.365	0.27077	6.40657	0.228	29.5085	7.23332
P11	1	2	1	7	0	0.277	2.76333	14.0463	0.292	57.0261	7.42519
P11	1	2	1	8	0	0.281	0.501538	8.65147	0.21	47.2475	7.02498
P11	1	2	1	9	0	0.259	2.07537	13.7432	0.227	76.254	11.985
P11	1	2	1	10	0	0.267	0.371295	8.76227	0.165	57.9419	7.52288
P11	1	2	1	11	0	0.112	6.8098	11.217	0.193	48.8232	10.7127
P11	1	2	1	12	0	0.207	0.651626	7.71991	0.116	42.2895	6.79206
P11	1	2	1	13	0	0.206	1.00207	12.5005	0.181	79.3193	8.48714
P11	1	2	1	14	0	0.179	1.40718	11.0989	0.168	97.1301	7.80472
P11	1	2	1	15	0	0.184	0.930255	9.25017	0.126	64.5557	8.6826
P11	1	2	1	16	0	0.124	6.39324	16.0511	0.235	92.1459	12.0845
P11	1	2	1	17	0	0.114	7.7246	17.0593	0.23	110.781	9.32117
P11	1	2	1	18	0	0.12	4.63316	13.06	0.193	81.029	12.1214
P11	1	2	1	19	0	0.174	1.01388	10.7771	0.144	86.7183	12.3472
P11	1	2	1	20	0	0.303	0.860962	8.72338	0.251	39.3907	10.0365
P11	1	2	1	26	1	0.172	13.3809	34.2341	0.228	169.614	29.7854
P11	1	2	1	27	1	0.259	1.6096	18.4283	0.194	136.792	18.6422
P11	1	2	1	28	1	0.174	17.245	35.9934	0.284	150.023	22.8521
P11	1	2	1	29	1	0.217	6.29144	28.9314	0.229	135.11	25.1601
P11	1	2	1	30	1	0.154	22.1615	44.0522	0.297	192.278	28.8954
P11	1	2	1	31	1	0.31	0.553424	28.9592	0.126	186.576	26.1824
P11	1	2	1	32	1	0.148	19.1002	35.2778	0.277	167.41	24.7416
P11	1	2	1	33	1	0.143	12.3938	33.1315	0.244	170.111	32.0993
P11	1	2	1	34	1	0.152	24.1792	43.1886	0.318	185.252	28.7474
P11	1	2	1	35	1	0.107	17.9717	35.283	0.261	202.573	28.6758
P11	1	2	1	36	1	0.103	16.1319	31.0504	0.267	163.594	39.0599
P11	1	2	1	37	1	0.135	8.77735	30.8506	0.193	190.688	30.2119
P11	1	2	1	38	1	0.17	4.18444	22.7036	0.18	147.979	21.6311
P11	1	2	1	39	1	0.135	9.53398	31.368	0.219	196.092	26.938
P11	1	2	1	40	1	0.129	7.38739	21.8677	0.194	122.04	26.5499
P11	1	2	2	6	0	0.117	1.75906	6.86195	0.121	54.0633	11.9243
P11	1	2	2	7	0	0.176	0.372065	5.96184	0.058	55.5697	10.0572
P11	1	2	2	8	0	0.118	1.08781	5.36664	0.069	49.6308	8.58004
P11	1	2	2	9	0	0.083	2.43257	6.96756	0.139	62.0234	12.4579
P11	1	2	2	10	0	0.109	1.38213	7.41003	0.106	86.3681	10.149
P11	1	2	2	11	0	0.132	1.05909	4.1206	0.104	31.9712	10.6325
P11	1	2	2	12	0	0.104	0.862207	4.02491	0.054	43.6623	14.6209
P11	1	2	2	13	0	0.084	1.01879	5.42144	0.055	78.3789	12.1261
P11	1	2	2	14	0	0.09	1.1927	5.1325	0.076	48.1893	9.15198
P11	1	2	2	15	0	0.116	1.41124	7.7954	0.103	82.9555	10.6234
P11	1	2	2	16	0	0.08	1.3376	5.82578	0.056	70.1148	13.491
P11	1	2	2	17	0	0.09	0.835201	4.58428	0.068	47.9259	9.93281
P11	1	2	2	18	0	0.099	0.386144	3.33306	0.052	41.9777	12.7767
P11	1	2	2	19	0	0.075	1.75793	4.56256	0.071	43.3641	14.7933
P11	1	2	2	20	0	0.095	1.62452	5.02336	0.105	41.1224	9.69547
P11	1	2	2	26	1	0.123	6.03287	24.124	0.14	179.687	24.57
P11	1	2	2	27	1	0.152	4.84897	23.9419	0.164	152.484	23.7973
P11	1	2	2	28	1	0.113	4.31116	17.8252	0.126	148.808	33.6641
P11	1	2	2	29	1	0.143	5.10261	20.8043	0.129	125.547	24.5304
P11	1	2	2	30	1	0.199	1.5263	23.1175	0.13	157.711	21.4506
P11	1	2	2	31	1	0.129	4.68241	22.9669	0.119	165.363	26.2603
P11	1	2	2	32	1	0.212	1.08925	23.6309	0.136	172.892	26.4465
P11	1	2	2	33	1	0.166	0.981131	17.0184	0.086	159.697	26.9962
P11	1	2	2	34	1	0.129	11.2779	25.6211	0.204	159.465	32.1621
P11	1	2	2	35	1	0.178	2.95003	25.1243	0.147	156.524	32.0015
P11	1	2	2	36	1	0.142	5.31408	25.2332	0.117	165.261	27.6961
P11	1	2	2	37	1	0.276	0.983283	34.7334	0.177	258.01	24.7437
[truncated: 3,953 more rows]

## Sheet: Explanation
Explanation of variable values
VariableName	Values	Unit	Explanation
Days	[1-3]	1	On which day the data was gathered.
FeedbackGroup	[1-4]	N/A	Which experimental group the participant belongs to: 1 = No Feedback; 2 = DESC feedback; 3 = Continuous feedback; 4 = Hybrid feedback.
FeedbackCondition	[1-5]	N/A	Which feedback condition the participant was experiencing: 1 = (first) No Feedback; 2 = DESC feedback; 3 = Continuous feedback; 4 = Hybrid feedback; 5 = second No feedback block.
TrialNumber	[6-40]	1	The first five trials of each experimental condition were deleted as "training data"; ergo, low weight trials go from 6 to 20, high weight trials from 26 to 40.
Weight	[0-1]	N/A	The weight of the object in each trial: 0 = low (80g); 1 = high (270g).
DurationLoadPhase		s	The duration of the load phase in seconds.
GFAtStartOfLoadPhase		N	The Grasp Force at the start of the load phase in Newton.
GFAtLiftoff		N	The Grasp Force at the moment of object liftoff in Newton.
GFLFdelay		s	The delay between the Lift Force reaching 50% of ist maximum value and the Grasp Force reaching the same value in seconds.
MaxGFrateDuringLoadPhase		N/s	The maximum rate of change of the Grasp Force during the load phase in Newton/second.
MaxLFrateDuringLoad		N/s	The maximum rate of change of the Lift Force during the load phase in Newton/second.
Missing data	99999		Missing data is given the value 99999.
Missing trials			A small number of trials have been discarded due to technical failures or object slips.
