# Supplementary material for: Testing silicone digit extensions as a way to suppress natural sensation to evaluate supplementary tactile feedback
Source: PLoS One. 2021 Sep 1;16(9):e0256753. doi: 10.1371/journal.pone.0256753 (PMC8410127; doi:10.1371/journal.pone.0256753)
Supplement: S2 File — (ZIP) [file pone.0256753.s002.zip › Data/Study1_Task2.xls]

## Sheet: Data
ParticipantID	Day	FeedbackGroup	FeedbackCondition	TrialNumber	Weight	WeightChangeIndex	DurationLoadPhase	GFAtStartOfLoadPhase	GFAtLiftoff	GFLFdelay	MaxGFrateDuringLoadPhase	MaxLFrateDuringLoad
P04	1	1	1	1	0	0	0.126	2.14372	3.51778	0.187	13.6204	8.04366
P04	1	1	1	2	0	0	0.149	0.926147	1.78093	0.136	10.8322	6.74701
P04	1	1	1	3	0	0	0.162	0.595649	2.06248	0.138	12.1714	8.17613
P04	1	1	1	4	0	0	0.183	0.35123	1.97931	0.13	12.5932	11.3634
P04	1	1	1	5	0	0	0.15	0.735306	1.70889	0.12	10.2572	7.02916
P04	1	1	1	6	0	3	0.072	0.967741	1.68495	0.109	10.9084	12.9597
P04	1	1	1	7	1	1	0.547	1.23865	4.40848	0.184	11.706	10.9459
P04	1	1	1	8	1	2	0.246	1.68556	5.86231	0.155	25.7327	19.1876
P04	1	1	1	9	1	0	0.279	0.844032	4.97259	0.088	38.527	24.4493
P04	1	1	1	10	1	0	0.277	1.11477	4.02688	0.114	21.1656	21.3297
P04	1	1	1	11	1	3	0.212	1.01715	4.94729	0.091	27.3429	20.6242
P04	1	1	1	12	0	1	0.059	0.932759	2.39052	0.088	34.1844	17.7581
P04	1	1	1	13	0	2	0.167	0.760715	1.67048	0.146	10.845	6.84796
P04	1	1	1	14	0	0	0.09	1.02961	2.523	0.121	18.045	10.0797
P04	1	1	1	15	0	3	0.081	1.32985	2.75219	0.11	20.1611	10.0131
P04	1	1	1	16	1	1	0.55	1.15972	5.31491	0.111	15.1534	10.9412
P04	1	1	1	17	1	2	0.21	1.19214	4.66035	0.112	25.5768	20.5226
P04	1	1	1	18	1	0	0.386	1.31123	7.54974	0.168	27.6844	20.131
P04	1	1	1	19	1	3	0.271	2.07105	6.57137	0.144	29.4579	18.9883
P04	1	1	1	20	0	1	0.061	2.56354	5.48722	0.196	54.6077	13.863
P04	1	1	1	21	0	2	0.155	0.739836	1.16947	0.127	7.17	6.38284
P04	1	1	1	22	0	0	0.061	1.66707	3.99443	0.075	40.0106	15.4431
P04	1	1	1	23	0	0	0.075	2.29984	4.5242	0.12	31.1251	11.925
P04	1	1	1	25	1	0	0.33	0.470718	7.85748	0.109	34.1742	16.699
P04	1	1	1	26	1	0	0.174	3.38541	10.8662	0.143	59.8774	19.0264
P04	1	1	1	27	1	0	0.192	1.72732	8.56357	0.107	45.1646	20.4743
P04	1	1	1	28	1	0	0.189	0.878544	6.76082	0.082	46.3618	23.5946
P04	1	1	1	29	1	3	0.285	0.430808	9.50868	0.102	43.437	19.7863
P04	1	1	1	30	0	1	0.132	1.60103	4.44271	0.149	33.425	8.63697
P04	1	1	1	31	0	2	0.095	1.06955	2.66221	0.106	18.5984	8.61866
P04	1	1	1	32	0	0	0.092	1.35046	3.31709	0.132	24.0106	10.189
P04	1	1	1	33	0	3	0.118	1.05044	2.82645	0.14	21.0968	8.22315
P04	1	1	1	34	1	1	0.478	0.293734	7.22226	0.105	27.4755	16.8671
P04	1	1	1	35	1	2	0.325	0.288201	9.54762	0.124	56.0958	20.73
P04	1	1	1	36	1	0	0.156	3.69757	9.73169	0.182	57.847	32.1597
P04	1	1	1	37	1	0	0.287	0.426417	6.8657	0.12	39.6045	24.7025
P04	1	1	1	38	1	0	0.159	1.11678	5.71504	0.079	37.6068	24.5759
P04	1	1	1	39	1	3	0.211	1.59079	7.06607	0.145	33.4235	19.9683
P04	1	1	1	40	0	1	0.075	2.20049	4.10673	0.13	31.4839	13.0154
P04	1	1	1	41	0	2	0.1	1.27286	3.22621	0.067	23.0328	15.0126
P04	1	1	1	42	0	0	0.09	0.867917	2.89134	0.058	24.4875	11.9782
P04	1	1	1	43	0	3	0.054	1.29614	2.88897	0.048	32.3259	19.3462
P04	1	1	1	44	1	1	0.32	1.2018	8.73775	0.136	35.4585	21.5113
P04	1	1	1	45	1	2	0.156	2.18339	8.43193	0.125	55.145	23.6686
P04	1	1	1	46	1	0	0.281	0.370205	8.47426	0.134	50.8864	24.6411
P04	1	1	1	47	1	0	0.181	1.77088	7.94799	0.079	68.3711	31.6148
P04	1	1	1	48	1	0	0.137	2.42961	9.32882	0.095	60.3938	26.6621
P04	1	1	1	49	1	3	0.256	2.59119	8.70173	0.18	38.3951	21.5333
P04	1	1	1	50	0	1	0.104	1.78529	6.69009	0.121	55.456	11.2703
P04	1	1	1	51	0	2	0.109	0.657291	3.87325	0.065	48.5339	15.0486
P04	1	1	1	52	0	0	0.099	1.83008	3.47698	0.133	20.9073	10.1106
P04	1	1	1	53	0	0	0.151	0.788334	4.86233	0.127	39.8288	10.8689
P04	1	1	1	54	0	3	0.174	1.59756	3.59841	0.219	13.8328	6.52472
P04	1	1	1	55	1	1	0.36	1.83506	8.92573	0.172	31.6425	15.1675
P04	1	1	1	56	1	2	0.179	2.3896	9.59488	0.124	64.2287	21.2575
P04	1	1	1	57	1	0	0.172	1.32662	10.1153	0.101	68.3694	21.381
P04	1	1	1	58	1	3	0.105	3.91832	12.919	0.104	102.065	34.4599
P04	1	1	1	59	0	1	0.101	2.14584	5.6871	0.104	48.2815	12.8301
P04	1	1	1	60	0	2	0.157	1.02389	3.2083	0.118	22.6893	8.77279
P04	1	1	1	61	0	0	0.14	1.95491	3.76332	0.125	21.8781	9.74057
P04	1	1	1	62	0	0	0.106	0.242675	2.58284	0.033	27.0261	14.1702
P04	1	1	5	1	1	0	0.707	1.69581	7.45949	0.389	17.5983	7.25843
P04	1	1	5	2	1	0	0.426	4.96256	11.8186	0.349	37.6011	11.523
P04	1	1	5	3	1	0	0.323	2.37766	10.8033	0.208	52.0049	18.7948
P04	1	1	5	4	1	0	0.289	1.21415	8.50369	0.162	49.4117	23.5027
P04	1	1	5	5	1	0	0.257	2.1931	8.89582	0.181	36.8996	15.9651
P04	1	1	5	6	1	0	0.394	0.282362	10.7095	0.16	61.491	17.7119
P04	1	1	5	7	1	0	0.324	0.329294	12.3269	0.212	67.3038	26.3061
P04	1	1	5	9	0	0	0.318	0.279494	4.70842	0.165	18.3006	6.34897
P04	1	1	5	10	0	0	0.136	2.29485	3.82523	0.19	12.9434	7.8615
P04	1	1	5	11	0	0	0.115	2.39736	4.34367	0.172	20.9338	7.51172
P04	1	1	5	12	0	3	0.075	3.85524	5.53433	0.236	28.9589	10.476
P04	1	1	5	13	1	1	0.548	2.11562	6.8242	0.249	18.963	11.0791
P04	1	1	5	14	1	2	0.411	0.349038	10.2312	0.218	36.8698	17.6181
P04	1	1	5	15	1	0	0.416	0.882428	10.0453	0.288	38.5469	18.4598
P04	1	1	5	16	1	3	0.286	2.91579	9.02296	0.2	48.0098	15.031
P04	1	1	5	17	0	1	0.104	3.03073	7.42977	0.141	53.04	11.4206
P04	1	1	5	18	0	2	0.214	1.05845	7.0796	0.109	36.0562	9.50748
P04	1	1	5	19	0	0	0.177	2.83226	6.73869	0.225	32.3245	5.3435
P04	1	1	5	20	0	0	0.278	1.46262	9.67896	0.242	43.9007	6.29404
P04	1	1	5	21	0	0	0.124	3.43913	9.42697	0.162	58.9901	7.97237
P04	1	1	5	22	0	3	0.157	1.83519	4.50089	0.253	26.0042	7.45017
P04	1	1	5	23	1	1	0.64	2.24275	10.0333	0.378	30.76	9.7491
P04	1	1	5	24	1	2	0.373	3.34488	13.3417	0.249	49.5693	10.0716
P04	1	1	5	25	1	0	0.263	2.64251	14.0816	0.172	73.0794	17.6321
P04	1	1	5	26	1	0	0.269	2.00423	10.4018	0.189	49.658	13.9982
P04	1	1	5	27	1	3	0.24	6.97486	13.5447	0.278	63.7234	18.6373
P04	1	1	5	28	0	1	0.112	1.20844	3.4833	0.132	38.4475	16.2451
P04	1	1	5	29	0	2	0.162	1.60218	4.56164	0.189	27.6275	8.0182
P04	1	1	5	30	0	0	0.108	2.26153	4.82829	0.21	26.2358	10.2766
P04	1	1	5	31	0	3	0.164	0.389789	4.09203	0.108	39.6336	10.4592
P04	1	1	5	32	1	1	0.45	0.696403	9.51172	0.221	33.6943	11.3046
P04	1	1	5	33	1	2	0.234	1.7546	10.3469	0.135	60.655	20.5102
P04	1	1	5	34	1	0	0.304	0.429919	8.75116	0.176	60.1859	32.0046
P04	1	1	5	35	1	3	0.159	3.29869	12.9317	0.142	79.4279	21.8563
P04	1	1	5	36	0	1	0.096	1.65084	6.7053	0.115	75.603	11.4592
P04	1	1	5	37	0	2	0.062	1.71977	3.4255	0.086	31.58	15.162
P04	1	1	5	38	0	0	0.118	1.56431	4.4506	0.122	35.7631	8.80144
P04	1	1	5	39	0	0	0.103	3.58285	7.06287	0.192	44.1027	8.85567
P04	1	1	5	40	0	3	0.177	0.816295	7.22401	0.137	47.0715	10.7043
P04	1	1	5	41	1	1	0.213	7.07591	11.5854	0.246	70.1476	23.2032
P04	1	1	5	42	1	2	0.156	2.78699	7.5955	0.162	60.4633	25.6259
P04	1	1	5	43	1	0	0.436	0.455828	8.62614	0.209	33.1055	14.6064
P04	1	1	5	44	1	0	0.165	4.02536	10.541	0.178	69.4997	25.7781
P04	1	1	5	45	1	0	0.139	4.24371	11.4651	0.148	73.1971	24.1488
P04	1	1	5	46	1	3	0.229	1.76437	12.8034	0.151	76.4263	29.3736
P04	1	1	5	47	0	1	0.089	2.37366	5.44461	0.113	44.8801	9.53609
P04	1	1	5	48	0	2	0.065	3.03391	5.23831	0.124	37.1644	14.5714
P04	1	1	5	49	0	0	0.118	1.2582	2.94082	0.111	20.8178	12.1767
P04	1	1	5	50	0	0	0.106	1.16913	4.05757	0.073	32.741	10.2272
P04	1	1	5	51	0	0	0.221	0.229334	3.91062	0.094	29.9426	9.54199
P04	1	1	5	52	0	3	0.152	0.931183	2.31036	0.288	13.7112	5.87072
P04	1	1	5	53	1	1	0.571	0.567414	5.29078	0.191	23.5899	8.99353
P04	1	1	5	54	1	2	0.255	0.611917	5.85418	0.092	37.3703	25.7864
P04	1	1	5	55	1	0	0.251	1.70743	6.62448	0.121	39.1017	20.4249
P04	1	1	5	56	1	3	0.326	1.08768	6.03152	0.15	30.542	21.1796
P04	1	1	5	57	0	1	0.165	0.658989	5.85199	0.11	38.8391	9.23324
P04	1	1	5	58	0	2	0.16	1.09917	3.18075	0.113	21.5365	10.6632
P04	1	1	5	59	0	0	0.178	5.02859	5.46522	0.285	9.16645	7.06511
P04	1	1	5	60	0	0	0.195	0.573161	5.42653	0.163	31.6377	10.7847
P04	1	1	5	61	0	0	0.149	5.0683	6.04366	0.28	20.1036	12.1228
P04	1	1	5	62	0	0	0.172	4.33786	8.26134	0.174	41.075	8.75467
P04	1	1	5	63	0	3	0.198	1.16563	5.27816	0.19	32.4736	11.4988
P04	1	1	5	64	1	1	0.212	2.50156	7.26683	0.149	38.7433	18.5644
P04	1	1	5	65	1	2	0.357	0.441027	7.39078	0.182	35.4669	16.745
P04	1	1	5	66	1	0	0.373	4.10108	9.31614	0.267	31.4886	17.7136
P04	1	1	5	67	1	0	0.264	2.59749	6.90209	0.175	36.6789	15.0882
P04	1	1	5	68	1	0	0.353	0.44585	7.93499	0.177	50.1272	20.3738
P04	2	1	5	1	1	0	0.883	0.472081	7.75497	0.441	26.0032	8.76631
P04	2	1	5	2	1	0	0.302	4.20737	10.4679	0.236	54.1082	13.6145
P04	2	1	5	3	1	0	0.232	4.08693	8.52315	0.192	43.1989	22.738
P04	2	1	5	4	1	3	0.323	2.98017	6.78839	0.194	31.2381	17.1119
P04	2	1	5	5	0	1	0.087	2.14079	4.25735	0.105	29.4116	11.1496
P04	2	1	5	6	0	2	0.118	2.35604	4.08821	0.173	22.3791	11.0411
P04	2	1	5	7	0	0	0.175	1.34404	3.85632	0.199	21.021	9.29168
P04	2	1	5	8	0	0	0.188	0.558331	3.81664	0.163	19.5221	10.9687
P04	2	1	5	9	0	3	0.093	1.9679	3.95245	0.123	28.0709	9.86167
P04	2	1	5	10	1	1	0.506	1.62403	5.30746	0.211	20.8762	12.6541
P04	2	1	5	11	1	2	0.266	0.985908	4.97308	0.16	21.9213	21.2735
P04	2	1	5	12	1	0	0.348	1.24509	8.21663	0.185	28.6083	15.8696
P04	2	1	5	13	1	0	0.21	1.97641	6.14455	0.128	29.9606	21.8426
P04	2	1	5	14	1	0	0.373	0.849333	4.33083	0.169	20.2433	17.2247
P04	2	1	5	16	0	0	0.096	2.28137	3.76104	0.138	19.5037	9.31199
P04	2	1	5	17	0	0	0.117	1.95131	3.8446	0.133	18.954	7.62828
P04	2	1	5	18	0	0	0.069	2.37111	3.79376	0.127	23.1385	11.553
P04	2	1	5	19	0	3	0.127	1.08918	3.90928	0.121	38.5825	11.4766
P04	2	1	5	20	1	1	0.315	1.70604	5.9023	0.176	24.5347	13.8614
P04	2	1	5	21	1	2	0.323	1.5781	5.17039	0.221	21.9272	18.2121
P04	2	1	5	22	1	0	0.278	1.99359	5.89961	0.184	24.3499	15.9334
P04	2	1	5	23	1	0	0.234	3.5806	9.44399	0.197	43.1748	20.4445
P04	2	1	5	24	1	0	0.363	0.341818	9.35828	0.192	42.7194	16.3953
P04	2	1	5	25	1	0	0.249	2.69405	9.39599	0.196	40.1433	28.3329
P04	2	1	5	26	1	3	0.256	2.24745	10.5717	0.19	54.2668	19.8507
P04	2	1	5	27	0	1	0.127	2.88382	5.52469	0.171	27.5515	8.12719
P04	2	1	5	28	0	2	0.06	2.39893	3.75449	0.134	27.5498	13.5047
P04	2	1	5	29	0	0	0.08	2.42799	3.69416	0.154	20.1164	10.9534
P04	2	1	5	30	0	3	0.089	2.41557	4.11713	0.153	22.6514	10.6809
P04	2	1	5	31	1	1	0.406	1.73629	6.7898	0.217	22.0439	15.0487
P04	2	1	5	32	1	2	0.195	2.62303	8.46714	0.145	42.2108	22.9998
P04	2	1	5	33	1	0	0.199	1.65624	5.93033	0.129	44.0691	34.0122
P04	2	1	5	34	1	0	0.212	2.73977	6.74652	0.191	25.6845	19.8131
P04	2	1	5	35	1	3	0.317	1.52781	7.15964	0.209	24.8965	24.8293
P04	2	1	5	36	0	1	0.1	1.21219	2.96478	0.103	22.4946	13.7976
P04	2	1	5	37	0	2	0.057	2.06066	2.77606	0.114	16.9282	13.9985
P04	2	1	5	38	0	0	0.073	3.41991	4.95673	0.158	21.8633	11.9775
P04	2	1	5	39	0	0	0.083	2.38619	3.82692	0.15	20.206	9.84256
P04	2	1	5	40	0	3	0.107	0.920527	2.47659	0.106	21.4296	12.8147
P04	2	1	5	41	1	1	0.327	1.43069	4.24882	0.138	14.7904	12.1018
P04	2	1	5	42	1	2	0.21	0.463657	5.85963	0.073	45.4371	26.2692
P04	2	1	5	43	1	0	0.174	0.813118	5.61777	0.07	38.9957	29.9018
P04	2	1	5	44	1	0	0.167	1.31221	5.28495	0.115	39.4767	32.5337
P04	2	1	5	45	1	3	0.141	2.16525	5.8468	0.115	42.5571	22.2978
P04	2	1	5	46	0	1	0.073	1.53789	3.73286	0.123	33.4082	19.2122
P04	2	1	5	47	0	2	0.092	1.11489	3.33814	0.096	29.6256	14.6077
P04	2	1	5	48	0	0	0.081	0.877621	2.27768	0.075	23.2265	12.1023
P04	2	1	5	49	0	0	0.101	0.827405	2.61369	0.115	24.5943	16.2444
P04	2	1	5	50	0	0	0.052	1.76166	2.60281	0.123	19.5013	17.5583
P04	2	1	5	51	0	0	0.076	0.642931	2.64001	0.06	44.4411	17.7247
P04	2	1	5	52	0	3	0.163	0.883678	3.0547	0.144	22.7554	12.2749
P04	2	1	5	53	1	1	0.236	1.54098	4.96572	0.14	25.4478	24.0435
P04	2	1	5	54	1	2	0.128	1.36817	4.53151	0.072	31.5193	31.82
P04	2	1	5	55	1	0	0.141	1.214	6.14616	0.074	39.3146	28.6646
P04	2	1	5	56	1	0	0.209	1.81744	3.8763	0.136	21.0845	15.2993
P04	2	1	5	57	1	3	0.167	1.68189	4.89498	0.094	30.2299	30.2149
P04	2	1	5	58	0	1	0.102	0.294049	2.22739	0.061	43.3753	16.2162
P04	2	1	5	59	0	2	0.096	1.89823	3.46292	0.109	22.8226	13.8076
P04	2	1	5	60	0	0	0.094	2.19925	4.86358	0.152	33.2174	10.758
P04	2	1	5	61	0	3	0.074	2.20401	3.57293	0.138	23.1745	15.3138
P04	2	1	5	62	1	1	0.275	1.83798	8.9325	0.176	36.5262	16.2998
P04	2	1	5	63	1	2	0.153	2.33876	7.60736	0.119	57.6681	24.4087
P04	2	1	5	64	1	0	0.224	0.96117	5.15189	0.111	30.4526	23.6142
P04	2	1	5	65	1	0	0.212	1.38095	6.5512	0.126	35.4625	30.9304
P04	2	1	5	66	1	0	0.164	1.44821	3.69113	0.12	33.3651	31.5217
P04	2	1	5	67	1	0	0.317	0.569962	7.65988	0.118	35.6554	16.2499
P04	3	1	1	1	0	0	0.15	2.89704	6.17079	0.2	35.0902	7.58399
P04	3	1	1	2	0	0	0.085	3.89761	6.55197	0.134	35.0159	10.0671
P04	3	1	1	3	0	0	0.159	1.07291	4.36326	0.084	25.9063	6.62489
P04	3	1	1	4	0	3	0.174	0.713595	3.95606	0.12	22.0867	7.13721
P04	3	1	1	5	1	1	0.385	1.03185	6.34202	0.189	29.2438	16.1793
P04	3	1	1	6	1	2	0.247	1.00305	6.59154	0.145	36.4624	18.0543
P04	3	1	1	7	1	0	0.221	2.33247	9.82378	0.202	50.4243	24.4023
P04	3	1	1	8	1	0	0.322	0.828323	8.2396	0.192	36.4145	23.7178
P04	3	1	1	9	1	3	0.216	1.62871	9.43546	0.133	48.8017	19.9189
P04	3	1	1	10	0	1	0.108	0.981425	5.01807	0.097	44.1344	11.302
P04	3	1	1	11	0	2	0.078	1.46363	3.56491	0.093	37.7039	12.6823
P04	3	1	1	12	0	0	0.101	1.18638	4.12285	0.064	33.0138	11.4845
P04	3	1	1	13	0	0	0.125	1.74684	4.55255	0.118	31.4438	8.13237
P04	3	1	1	14	0	0	0.128	1.18602	2.6782	0.1	14.7653	7.18751
P04	3	1	1	15	0	0	0.119	0.80819	3.08518	0.085	26.0829	9.07449
P04	3	1	1	16	0	3	0.143	0.589089	2.76618	0.101	22.4474	7.16926
P04	3	1	1	17	1	1	0.256	1.74052	7.78177	0.131	33.0422	19.4879
P04	3	1	1	18	1	2	0.203	1.60594	6.6127	0.115	31.9142	18.7391
P04	3	1	1	19	1	0	0.199	2.35998	8.68345	0.144	40.7658	25.1859
P04	3	1	1	20	1	0	0.165	1.62208	8.17491	0.12	52.1755	25.2071
P04	3	1	1	21	1	3	0.249	1.37738	6.95964	0.141	38.4442	16.005
P04	3	1	1	22	0	1	0.095	1.00548	2.96574	0.082	27.3294	12.464
P04	3	1	1	23	0	2	0.107	1.99513	3.57739	0.121	18.1909	13.522
P04	3	1	1	24	0	0	0.201	0.611669	3.36077	0.137	25.5385	10.511
P04	3	1	1	25	0	3	0.096	1.13086	3.47019	0.101	27.191	15.5982
P04	3	1	1	26	1	1	0.383	1.84046	6.15373	0.174	27.9147	14.9475
P04	3	1	1	27	1	2	0.136	2.54829	7.5666	0.094	47.3196	25.0643
P04	3	1	1	28	1	0	0.218	1.14136	9.8288	0.125	66.4343	25.8089
P04	3	1	1	29	1	0	0.2	2.08697	8.15102	0.131	40.9523	18.3982
P04	3	1	1	30	1	3	0.194	0.974812	7.2761	0.086	43.3013	24.4115
P04	3	1	1	31	0	1	0.135	0.654243	3.74618	0.064	33.1309	12.4583
P04	3	1	1	32	0	2	0.114	0.811607	4.00505	0.104	33.7149	13.3999
P04	3	1	1	33	0	0	0.075	1.51604	2.78375	0.103	24.1318	12.5363
P04	3	1	1	34	0	0	0.08	2.30406	3.73503	0.151	22.342	9.31495
P04	3	1	1	35	0	3	0.111	0.759171	3.43275	0.091	27.6068	11.7336
P04	3	1	1	36	1	1	0.251	1.36839	5.44976	0.111	27.4948	14.9997
P04	3	1	1	37	1	2	0.092	2.67454	6.43796	0.092	44.6465	36.967
P04	3	1	1	38	1	0	0.201	1.02053	6.68923	0.083	41.8715	26.3522
P04	3	1	1	39	1	3	0.105	2.58656	6.4286	0.109	44.593	31.5326
P04	3	1	1	40	0	1	0.031	4.16114	5.24672	0.166	36.7901	25.7313
P04	3	1	1	41	0	2	0.076	1.52421	3.86144	0.076	35.1224	11.1113
P04	3	1	1	42	0	0	0.073	2.40406	4.81082	0.121	40.4671	10.8127
P04	3	1	1	43	0	0	0.063	1.31656	2.152	0.101	18.4348	17.1797
P04	3	1	1	44	0	3	0.069	1.82541	4.40155	0.079	42.6119	14.6807
P04	3	1	1	45	1	1	0.314	0.812374	5.86056	0.09	29.032	19.7219
P04	3	1	1	46	1	2	0.136	1.85711	8.06515	0.094	55.5248	26.0139
P04	3	1	1	47	1	0	0.212	3.40622	8.77644	0.185	42.9808	17.7195
P04	3	1	1	48	1	3	0.23	2.61308	10.2375	0.196	43.2869	20.2183
P04	3	1	1	49	0	1	0.061	2.01981	4.46443	0.085	43.4937	14.6402
P04	3	1	1	50	0	2	0.091	1.47891	3.94651	0.09	35.8614	14.3142
P04	3	1	1	51	0	0	0.113	0.82734	3.97239	0.103	35.6887	13.0761
P04	3	1	1	52	0	0	0.136	0.907409	5.01338	0.093	41.8878	14.0804
P04	3	1	1	53	0	0	0.082	1.29405	3.84712	0.096	36.6631	15.0077
P04	3	1	1	54	0	3	0.115	0.999318	3.25589	0.106	29.6623	8.27694
P04	3	1	1	55	1	1	0.21	1.61978	5.80388	0.137	27.2448	18.651
P04	3	1	1	56	1	2	0.201	1.1331	4.7238	0.069	25.3324	31.57
P04	3	1	1	57	1	0	0.151	2.07079	7.02975	0.111	45.0883	26.0147
P04	3	1	1	58	1	3	0.141	2.74652	8.30897	0.111	52.1517	28.9732
P04	3	1	1	59	0	1	0.075	1.40736	4.29601	0.082	44.7584	13.4776
P04	3	1	1	60	0	2	0.07	1.51663	3.99108	0.057	40.6875	15.0045
P04	3	1	1	61	0	0	0.117	1.07961	3.14885	0.095	29.8174	11.5937
P04	3	1	1	62	0	0	0.06	1.37691	3.2944	0.056	38.2542	13.8378
P04	3	1	1	63	0	0	0.067	1.38271	2.85063	0.052	22.7815	16.6476
P04	3	1	5	1	1	0	0.254	3.79561	9.76296	0.2	41.4513	15.0858
P04	3	1	5	2	1	0	0.196	2.66666	9.91119	0.135	65.0132	22.4414
P04	3	1	5	3	1	0	0.239	2.08556	8.86164	0.13	45.7554	24.598
P04	3	1	5	4	1	0	0.314	3.09718	12.9051	0.203	70.4797	16.7605
P04	3	1	5	5	1	3	0.239	3.99762	13.059	0.197	71.6131	18.648
P04	3	1	5	6	0	1	0.164	1.6193	5.75891	0.153	30.2959	7.20624
P04	3	1	5	7	0	2	0.134	0.995947	4.66782	0.118	36.9862	10.5176
P04	3	1	5	8	0	0	0.16	0.349109	5.15793	0.106	48.5957	8.95597
P04	3	1	5	9	0	3	0.094	1.92077	4.53683	0.145	32.3413	10.0406
P04	3	1	5	10	1	1	0.263	0.968794	6.6075	0.145	31.6816	17.9341
P04	3	1	5	11	1	2	0.147	1.73922	10.0298	0.09	69.6324	29.4607
P04	3	1	5	12	1	0	0.13	2.56109	8.80544	0.087	57.3288	27.593
P04	3	1	5	13	1	3	0.142	4.20439	9.93515	0.146	66.0792	23.219
P04	3	1	5	14	0	1	0.056	3.26295	5.26209	0.123	41.6419	16.4751
P04	3	1	5	15	0	2	0.085	1.18257	2.93658	0.098	28.3814	10.1783
P04	3	1	5	16	0	0	0.129	1.06516	2.9935	0.109	17.8635	9.11775
P04	3	1	5	17	0	0	0.114	1.3861	2.17102	0.113	12.145	7.74555
P04	3	1	5	18	0	3	0.118	1.93274	3.40134	0.148	20.856	7.51423
P04	3	1	5	19	1	1	0.379	1.79764	6.88603	0.164	25.6751	12.6267
P04	3	1	5	20	1	2	0.262	1.35203	8.8778	0.139	38.821	22.478
P04	3	1	5	21	1	0	0.176	3.38183	10.1238	0.169	62.2097	21.6847
P04	3	1	5	22	1	0	0.183	1.85244	6.74659	0.13	40.7014	32.4849
P04	3	1	5	23	1	0	0.183	1.55713	6.10058	0.141	40.6979	30.2625
P04	3	1	5	24	1	3	0.18	1.56914	6.2521	0.111	36.0869	19.0333
P04	3	1	5	25	0	1	0.067	1.25275	2.89229	0.104	29.6367	12.3888
P04	3	1	5	26	0	2	0.113	0.931811	3.82396	0.108	35.316	11.4469
P04	3	1	5	27	0	0	0.163	0.837447	2.88113	0.128	17.7795	9.31257
P04	3	1	5	28	0	0	0.078	2.40007	3.88889	0.142	21.2673	10.0784
P04	3	1	5	29	0	3	0.098	2.03828	4.45876	0.143	28.9405	8.45747
P04	3	1	5	30	1	1	0.336	1.58133	5.37975	0.147	21.2434	16.0561
P04	3	1	5	31	1	2	0.161	2.13624	8.80854	0.114	57.1826	19.0485
P04	3	1	5	32	1	0	0.198	1.17159	7.45238	0.108	42.9133	25.4708
P04	3	1	5	33	1	0	0.165	2.01695	9.28998	0.131	71.5386	20.3118
P04	3	1	5	34	1	3	0.249	1.67205	8.85957	0.136	53.8465	18.4998
P04	3	1	5	35	0	1	0.079	1.60722	4.91051	0.116	49.0147	12.978
P04	3	1	5	36	0	2	0.078	1.40187	3.44871	0.086	31.2611	11.6477
P04	3	1	5	37	0	0	0.109	0.59325	3.43795	0.086	32.6752	10.2879
P04	3	1	5	38	0	3	0.121	0.920449	3.63438	0.106	28.0354	16.1759
P04	3	1	5	39	1	1	0.22	1.61094	8.6383	0.123	56.2092	21.2528
P04	3	1	5	40	1	2	0.181	2.40056	8.97602	0.13	59.0078	18.3796
P04	3	1	5	41	1	0	0.175	0.835413	7.36622	0.083	56.8363	25.4272
P04	3	1	5	42	1	0	0.104	2.10266	7.33503	0.068	71.4513	32.9509
P04	3	1	5	43	1	0	0.148	1.41369	7.02288	0.074	50.2885	31.1997
P04	3	1	5	44	1	3	0.195	0.932984	7.60613	0.096	45.6298	19.3813
P04	3	1	5	45	0	1	0.102	0.90874	5.4279	0.089	53.5508	11.333
P04	3	1	5	46	0	2	0.051	1.83852	5.15776	0.065	72.6112	18.7197
P04	3	1	5	47	0	0	0.092	2.05357	4.35444	0.131	30.4517	10.3396
P04	3	1	5	48	0	3	0.089	1.4478	3.93054	0.1	35.2827	10.9308
P04	3	1	5	49	1	1	0.223	1.56143	6.94681	0.133	38.5297	20.3729
P04	3	1	5	50	1	2	0.241	0.755242	7.95302	0.074	59.6002	25.9888
P04	3	1	5	51	1	0	0.15	1.14003	8.31342	0.086	61.7354	27.0008
P04	3	1	5	52	1	0	0.139	2.42796	7.67202	0.127	53.6035	30.2135
P04	3	1	5	53	1	3	0.15	1.78443	9.79787	0.084	63.5416	32.4549
P04	3	1	5	54	0	1	0.086	3.43449	6.74128	0.115	47.7201	15.9361
P04	3	1	5	55	0	2	0.058	1.72025	3.15474	0.086	28.7511	14.363
P04	3	1	5	56	0	0	0.063	1.79887	4.00155	0.102	41.7319	13.909
P04	3	1	5	57	0	0	0.092	0.786358	3.32155	0.053	42.4003	10.0957
P04	3	1	5	58	0	0	0.069	1.15637	3.60693	0.058	43.8043	16.5073
P04	3	1	5	59	0	0	0.096	1.77717	3.15693	0.109	19.528	13.255
P04	3	1	5	60	0	3	0.053	1.64676	3.3789	0.084	41.642	16.8887
P04	3	1	5	61	1	1	0.141	1.78166	8.1559	0.079	75.503	34.8382
P04	3	1	5	62	1	2	0.098	3.09186	9.76478	0.086	86.6084	34.4003
P04	3	1	5	63	1	0	0.127	2.58756	7.74662	0.08	49.5486	34.8588
P04	3	1	5	64	1	0	0.095	2.37287	8.30296	0.077	68.798	44.7776
P04	3	1	5	65	1	0	0.103	1.58065	6.43018	0.062	65.6573	38.2842
P08	1	1	1	1	0	0	0.148	1.25855	6.30608	0.179	49.9391	13.4807
P08	1	1	1	2	0	0	0.116	6.99823	11.7323	0.177	69.6097	8.88185
P08	1	1	1	3	0	0	0.09	6.64355	12.9622	0.15	77.904	14.2608
P08	1	1	1	4	0	0	0.086	6.86267	12.9588	0.142	76.9699	10.4709
P08	1	1	1	5	0	0	0.1	7.02529	12.1232	0.18	58.9345	11.8476
P08	1	1	1	6	0	3	0.086	3.47521	8.22892	0.102	63.5656	13.7529
P08	1	1	1	7	1	1	0.184	7.12748	21.7871	0.204	106.252	18.7374
P08	1	1	1	8	1	2	0.128	10.2834	30.1095	0.192	188.996	29.2401
P08	1	1	1	9	1	0	0.23	0.66114	17.3961	0.132	109.207	21.7017
P08	1	1	1	10	1	0	0.209	1.12847	22.3215	0.118	130.124	19.8733
P08	1	1	1	11	1	3	0.113	7.09485	28.9926	0.125	226.932	28.0789
P08	1	1	1	12	0	1	0.042	7.55368	14.1781	0.132	180.215	19.5956
P08	1	1	1	13	0	2	0.081	5.6407	10.4381	0.167	71.1136	10.9197
P08	1	1	1	14	0	0	0.112	1.86355	7.22389	0.115	62.8641	8.93403
P08	1	1	1	15	0	3	0.184	1.24295	9.80787	0.104	64.7904	5.99902
P08	1	1	1	16	1	1	0.352	1.80677	19.5959	0.203	88.1049	19.1984
P08	1	1	1	17	1	2	0.188	2.44978	26.8028	0.146	174.874	22.2277
P08	1	1	1	18	1	0	0.198	4.18964	25.1599	0.177	130.362	20.1916
P08	1	1	1	19	1	3	0.146	8.83114	24.3402	0.19	144.926	26.4879
P08	1	1	1	20	0	1	0.054	7.57062	15.7648	0.159	158.071	17.1416
P08	1	1	1	21	0	2	0.076	5.06517	9.25741	0.135	67.2197	13.7404
P08	1	1	1	22	0	0	0.096	2.01268	7.72852	0.109	66.2481	14.102
P08	1	1	1	23	0	3	0.122	2.04501	12.5729	0.125	111.077	11.1201
P08	1	1	1	24	1	1	0.383	1.52243	21.9747	0.226	72.6472	12.9257
P08	1	1	1	25	1	2	0.212	1.84911	34.0825	0.145	230.523	21.8561
P08	1	1	1	26	1	0	0.14	9.18487	35.4953	0.183	228.851	26.7044
P08	1	1	1	27	1	0	0.2	2.49589	32.8864	0.138	195.696	23.3166
P08	1	1	1	28	1	0	0.178	6.78367	27.2233	0.215	125.493	22.8285
P08	1	1	1	29	1	3	0.137	5.82439	23.9689	0.126	160.473	22.7246
P08	1	1	1	30	0	1	0.143	1.59221	15.6472	0.154	156.983	11.6005
P08	1	1	1	31	0	2	0.057	2.57633	5.12241	0.113	61.3714	14.8867
P08	1	1	1	32	0	0	0.082	1.88144	5.073	0.113	56.8422	10.2056
P08	1	1	1	33	0	3	0.124	1.27782	6.18198	0.143	64.8366	10.2659
P08	1	1	1	34	1	1	0.263	0.419406	21.0669	0.13	131.849	23.286
P08	1	1	1	35	1	2	0.264	0.800703	22.7619	0.162	143.696	25.7113
P08	1	1	1	36	1	0	0.12	9.08513	26.4464	0.162	157.1	34.1934
P08	1	1	1	37	1	0	0.212	1.00796	28.2341	0.14	183.854	22.6452
P08	1	1	1	38	1	0	0.26	4.27028	24.8546	0.211	121.632	18.4067
P08	1	1	1	39	1	3	0.242	4.31688	23.7593	0.26	109.94	23.5276
P08	1	1	1	40	0	1	0.132	1.98657	10.69	0.168	103.24	9.64551
P08	1	1	1	41	0	2	0.077	3.93125	9.24688	0.108	82.0212	14.1337
P08	1	1	1	42	0	0	0.062	3.2754	7.55362	0.114	99.5053	15.152
P08	1	1	1	43	0	3	0.075	3.11013	7.65498	0.117	63.7732	13.8849
P08	1	1	1	44	1	1	0.23	7.06575	17.402	0.196	72.7269	20.0982
P08	1	1	1	45	1	2	0.121	4.05559	21.5145	0.09	195.238	34.1419
P08	1	1	1	46	1	0	0.163	2.51346	24.5083	0.134	187.494	31.606
P08	1	1	1	47	1	0	0.223	2.81267	27.125	0.192	174.891	29.7519
P08	1	1	1	48	1	0	0.208	5.07838	22.1108	0.166	119.076	25.5886
P08	1	1	1	49	1	3	0.166	6.06155	27.3295	0.205	161.99	22.2486
P08	1	1	1	50	0	1	0.039	17.096	21.3388	0.259	133.323	20.0278
P08	1	1	1	51	0	2	0.046	5.14537	9.22581	0.116	91.9468	18.0584
P08	1	1	1	52	0	0	0.046	5.54213	8.9306	0.124	82.1896	18.1926
P08	1	1	1	53	0	0	0.055	8.87471	12.1309	0.19	75.8365	17.0784
P08	1	1	1	54	0	3	0.053	3.80887	8.17781	0.087	86.4633	16.5351
P08	1	1	1	55	1	1	0.174	4.43953	14.5336	0.141	78.7221	22.5049
P08	1	1	1	56	1	2	0.135	4.88763	25.1799	0.16	180.265	26.2961
P08	1	1	1	57	1	0	0.161	1.39678	20.2852	0.119	165.775	40.32
P08	1	1	1	58	1	3	0.106	8.58493	27.1477	0.133	201.779	29.5957
P08	1	1	1	59	0	1	0.035	5.48731	11.3177	0.083	203.511	22.8556
P08	1	1	1	60	0	2	0.045	4.30438	7.68737	0.115	79.1138	20.3927
P08	1	1	1	61	0	0	0.082	1.7289	6.66225	0.122	87.4015	15.3656
P08	1	1	1	62	0	0	0.072	1.8078	5.3129	0.133	61.1457	12.9166
P08	1	1	5	1	1	0	0.217	5.4625	17.7305	0.208	66.3065	18.8399
P08	1	1	5	2	1	0	0.149	6.34401	21.8719	0.181	122.734	26.5329
P08	1	1	5	3	1	0	0.134	9.76713	21.8777	0.193	143.725	25.0022
P08	1	1	5	4	1	0	0.171	2.95986	16.4851	0.155	126.851	27.7192
P08	1	1	5	5	1	0	0.176	6.8211	22.5897	0.179	108.978	21.4295
P08	1	1	5	6	1	0	0.161	6.68032	20.7651	0.178	101.815	21.3834
P08	1	1	5	7	1	3	0.122	9.156	23.0676	0.165	131.201	24.3739
P08	1	1	5	8	0	1	0.046	4.35354	8.03425	0.099	91.2098	17.4803
P08	1	1	5	9	0	2	0.115	1.30338	6.11873	0.098	72.2069	7.07499
P08	1	1	5	10	0	0	0.094	1.26641	4.8231	0.072	45.345	8.66478
P08	1	1	5	11	0	0	0.052	2.21419	5.13845	0.066	72.6367	15.4394
P08	1	1	5	12	0	3	0.093	2.473	6.5051	0.108	49.798	11.5702
P08	1	1	5	13	1	1	0.205	3.88805	12.36	0.159	57.6933	18.0431
P08	1	1	5	14	1	2	0.178	9.25464	23.5154	0.206	131.951	24.0129
P08	1	1	5	15	1	0	0.302	0.821758	24.7137	0.198	129.79	25.5943
P08	1	1	5	16	1	3	0.17	3.99989	17.1124	0.188	96.0862	27.5309
P08	1	1	5	17	0	1	0.089	11.6823	19.253	0.222	100.174	11.3527
P08	1	1	5	18	0	2	0.104	1.8544	6.56815	0.099	48.2656	10.0108
P08	1	1	5	19	0	0	0.083	2.18706	4.63378	0.116	33.8828	9.81397
P08	1	1	5	20	0	0	0.11	1.68761	6.15927	0.11	55.623	9.86374
P08	1	1	5	21	0	0	0.073	1.72713	4.69215	0.087	44.6203	11.7618
P08	1	1	5	22	0	3	0.088	1.18043	4.52372	0.077	40.7607	9.3221
P08	1	1	5	23	1	1	0.2	1.84969	10.3663	0.112	47.3517	16.7935
P08	1	1	5	24	1	2	0.169	3.73493	26.1751	0.16	168.158	23.1889
P08	1	1	5	25	1	0	0.14	2.67587	20.1334	0.106	150.27	23.2496
P08	1	1	5	26	1	0	0.103	5.99432	21.7674	0.098	168.613	44.9455
P08	1	1	5	27	1	3	0.127	5.81801	16.8291	0.14	113.514	28.9779
P08	1	1	5	28	0	1	0.072	3.30938	7.9164	0.153	75.8641	10.8019
P08	1	1	5	29	0	2	0.079	2.0978	5.67182	0.112	64.2122	10.8288
P08	1	1	5	30	0	0	0.095	0.92928	3.91048	0.077	40.2525	10.9895
P08	1	1	5	31	0	3	0.068	1.2476	3.50123	0.076	37.3266	12.7181
P08	1	1	5	32	1	1	0.194	1.36613	9.78723	0.1	51.5225	19.6299
P08	1	1	5	33	1	2	0.206	2.66043	21.5077	0.169	138.075	28.0345
P08	1	1	5	34	1	0	0.197	1.05461	18.0435	0.121	152.79	22.3755
P08	1	1	5	35	1	3	0.124	6.30742	24.9682	0.158	189.265	29.9474
P08	1	1	5	36	0	1	0.041	5.30833	10.7645	0.099	143.483	18.1596
P08	1	1	5	37	0	2	0.068	1.5316	4.05673	0.087	42.4304	11.6113
P08	1	1	5	38	0	0	0.066	1.54957	3.85329	0.089	38.3213	11.4558
P08	1	1	5	39	0	0	0.12	1.30183	6.00639	0.125	49.5022	10.4115
P08	1	1	5	40	0	3	0.078	1.70954	5.32515	0.092	52.4064	10.648
P08	1	1	5	41	1	1	0.153	2.11646	14.0134	0.076	100.81	30.5919
P08	1	1	5	42	1	2	0.267	0.33749	17.3387	0.17	118.577	29.4829
P08	1	1	5	43	1	0	0.247	0.455945	16.8867	0.144	96.8698	24.4238
P08	1	1	5	44	1	0	0.151	3.73773	20.8586	0.133	131.998	24.8238
P08	1	1	5	45	1	0	0.211	1.44258	18.9903	0.122	112.765	23.5965
P08	1	1	5	46	1	3	0.138	3.87398	20.5486	0.125	159.675	25.1089
P08	1	1	5	47	0	1	0.22	0.168226	7.54823	0.11	66.4368	9.50612
P08	1	1	5	48	0	2	0.127	1.4353	6.35395	0.126	51.6456	9.24631
P08	1	1	5	49	0	0	0.085	2.72831	7.67635	0.152	75.0601	11.8137
P08	1	1	5	50	0	0	0.133	1.45218	7.87517	0.116	71.5954	9.55456
P08	1	1	5	51	0	0	0.091	5.76938	14.615	0.155	113.301	10.3904
P08	1	1	5	52	0	0	0.062	5.93185	13.5561	0.129	162.791	15.3849
P08	1	1	5	53	0	3	0.103	4.47675	11.1397	0.154	72.6761	8.85817
P08	1	1	5	54	1	1	0.228	1.03317	19.3654	0.131	124.362	23.4462
P08	1	1	5	55	1	2	0.222	3.95059	16.2851	0.164	84.2361	19.9402
P08	1	1	5	56	1	0	0.13	5.43689	25.1858	0.129	179.559	26.2522
P08	1	1	5	57	1	3	0.148	3.75493	23.0694	0.131	171.806	24.8712
P08	1	1	5	58	0	1	0.079	2.48833	10.0836	0.117	109.183	13.7976
P08	1	1	5	59	0	2	0.115	1.7082	5.0501	0.087	36.689	10.145
P08	1	1	5	60	0	0	0.1	4.19226	9.33454	0.117	62.6329	9.96984
P08	1	1	5	61	0	0	0.06	4.65569	11.1602	0.134	121.275	14.1012
P08	1	1	5	62	0	0	0.12	1.43536	5.05711	0.147	34.6574	11.3673
P08	1	1	5	63	0	0	0.059	3.90052	8.31917	0.089	82.9605	15.6177
P08	1	1	5	64	0	3	0.051	4.28307	6.69187	0.116	49.2509	16.5409
P08	1	1	5	65	1	1	0.256	3.91529	11.5887	0.255	79.0642	14.9011
P08	1	1	5	66	1	2	0.139	4.25417	13.7564	0.127	88.1872	26.2284
P08	1	1	5	67	1	0	0.153	5.33763	13.6371	0.153	71.5291	19.9723
P08	1	1	5	68	1	0	0.115	5.39473	18.937	0.105	127.994	33.9693
P08	1	1	5	69	1	0	0.138	4.47024	13.6532	0.12	73.9186	24.1447
P08	2	1	5	1	1	0	0.341	0.746143	14.4571	0.198	74.9813	22.2686
P08	2	1	5	2	1	0	0.178	4.02219	16.3856	0.175	89.179	22.0432
P08	2	1	5	3	1	0	0.16	5.28298	13.1786	0.215	69.0657	21.4049
P08	2	1	5	4	1	3	0.229	1.44014	11.7362	0.157	55.843	21.0165
P08	2	1	5	5	0	1	0.056	3.69638	7.53308	0.142	77.5134	14.0717
P08	2	1	5	6	0	2	0.132	1.99612	4.78901	0.157	28.3149	7.59254
P08	2	1	5	7	0	0	0.116	1.23027	3.62378	0.128	31.4314	9.21396
P08	2	1	5	8	0	0	0.115	1.9252	5.28043	0.188	36.2579	8.65247
P08	2	1	5	9	0	3	0.117	2.24851	5.65522	0.196	32.7599	8.77387
P08	2	1	5	10	1	1	0.251	4.20525	14.2547	0.246	61.3366	14.7832
P08	2	1	5	11	1	2	0.218	0.834786	13.3672	0.12	104.239	19.4581
P08	2	1	5	12	1	0	0.156	3.72598	15.9705	0.153	93.7677	19.2393
P08	2	1	5	13	1	0	0.274	0.886945	10.7592	0.145	54.6026	21.8786
P08	2	1	5	14	1	3	0.202	2.71508	15.0733	0.149	87.3429	20.3051
P08	2	1	5	15	0	1	0.208	1.27624	5.81269	0.249	39.9466	7.92117
P08	2	1	5	16	0	2	0.108	1.55918	4.31894	0.125	30.3685	9.03041
P08	2	1	5	17	0	0	0.086	2.32172	5.55739	0.138	42.8929	11.0168
P08	2	1	5	18	0	0	0.08	3.40816	7.45718	0.167	60.4893	11.7778
P08	2	1	5	19	0	3	0.099	3.15894	4.82755	0.174	25.0683	10.8244
P08	2	1	5	20	1	1	0.276	0.94198	10.9473	0.154	57.1797	21.1294
P08	2	1	5	21	1	2	0.14	4.73103	15.5225	0.163	87.9799	26.4901
P08	2	1	5	22	1	0	0.194	2.95954	14.3688	0.148	80.6087	24.368
P08	2	1	5	23	1	0	0.193	2.37577	14.2696	0.176	79.063	23.4226
P08	2	1	5	24	1	0	0.136	3.70351	14.0699	0.128	86.6532	27.668
P08	2	1	5	25	1	0	0.217	2.28902	13.2469	0.175	69.6613	19.3703
P08	2	1	5	26	1	3	0.121	5.39323	15.3154	0.149	95.414	24.2433
P08	2	1	5	27	0	1	0.158	1.22106	7.2409	0.176	58.8043	11.5238
P08	2	1	5	28	0	2	0.141	0.564312	5.21946	0.08	57.7121	7.90173
P08	2	1	5	29	0	0	0.136	0.992149	3.84929	0.11	25.4272	8.34228
P08	2	1	5	30	0	3	0.094	1.98219	4.5101	0.138	31.2535	10.4188
P08	2	1	5	31	1	1	0.26	2.10629	10.5502	0.159	56.4922	13.6482
P08	2	1	5	32	1	2	0.142	4.87846	14.2455	0.169	78.9994	28.6784
P08	2	1	5	33	1	0	0.122	3.83058	11.4504	0.131	72.2071	32.6192
P08	2	1	5	34	1	0	0.137	3.60207	13.3902	0.139	80.4102	29.273
P08	2	1	5	35	1	3	0.201	2.51548	11.5717	0.153	58.2432	20.0764
P08	2	1	5	36	0	1	0.068	4.71944	8.90057	0.152	80.9091	15.2776
P08	2	1	5	37	0	2	0.107	2.59912	4.42809	0.163	22.2139	9.49334
P08	2	1	5	38	0	0	0.097	1.4525	4.29204	0.095	38.5128	10.9872
P08	2	1	5	39	0	0	0.068	3.31869	7.55335	0.156	71.8731	14.3242
P08	2	1	5	40	0	3	0.075	3.03506	5.87415	0.158	46.867	11.3332
P08	2	1	5	41	1	1	0.319	0.993714	16.0736	0.175	88.4432	16.4762
P08	2	1	5	42	1	2	0.168	3.38943	15.0292	0.155	83.7438	26.4805
P08	2	1	5	43	1	0	0.261	3.26192	12.6828	0.198	52.9956	17.6663
P08	2	1	5	44	1	0	0.176	4.00436	12.8696	0.123	75.5569	26.3562
P08	2	1	5	45	1	3	0.178	3.14869	15.796	0.157	86.3087	22.2863
P08	2	1	5	46	0	1	0.037	5.82424	10.0253	0.119	117.066	21.7788
P08	2	1	5	47	0	2	0.079	2.3467	4.63019	0.107	30.4326	11.5422
P08	2	1	5	48	0	0	0.056	2.94166	4.81865	0.12	36.1227	15.8844
P08	2	1	5	49	0	0	0.066	3.44013	4.98941	0.167	31.6725	12.3593
P08	2	1	5	50	0	0	0.072	2.0654	5.17235	0.095	44.0635	15.8541
P08	2	1	5	51	0	0	0.057	3.69965	6.11654	0.142	46.1862	15.6729
P08	2	1	5	52	0	3	0.067	2.66686	5.7141	0.097	58.6221	16.2738
P08	2	1	5	53	1	1	0.17	2.0585	11.3371	0.08	66.2663	23.5844
P08	2	1	5	54	1	2	0.187	0.791139	14.0691	0.088	96.0489	23.3065
P08	2	1	5	55	1	0	0.21	2.26379	18.6561	0.193	120.544	22.3768
P08	2	1	5	56	1	0	0.138	7.39803	15.3654	0.151	81.0769	25.4508
P08	2	1	5	57	1	3	0.136	6.69811	16.8063	0.131	92.8079	27.1328
P08	2	1	5	58	0	1	0.052	5.69609	9.90796	0.143	86.8066	17.7006
P08	2	1	5	59	0	2	0.071	3.42635	6.61821	0.115	49.906	13.1887
P08	2	1	5	60	0	0	0.101	0.917288	4.61747	0.061	57.3258	9.97063
P08	2	1	5	61	0	3	0.082	2.65573	5.48908	0.117	47.6389	12.585
P08	2	1	5	62	1	1	0.219	0.938094	15.7536	0.124	108.004	31.6003
P08	2	1	5	63	1	2	0.132	4.72951	12.6784	0.171	69.7464	24.9917
P08	2	1	5	64	1	0	0.237	0.36637	20.5026	0.102	192.044	44.417
P08	2	1	5	65	1	0	0.138	4.54318	16.6608	0.12	94.8219	25.5002
P08	2	1	5	66	1	0	0.218	1.44455	11.2972	0.114	63.3674	24.1104
P08	2	1	5	67	1	0	0.13	3.56332	17.7547	0.123	122.105	22.8645
P08	3	1	1	1	0	0	0.102	2.85326	7.15012	0.151	49.6688	9.00749
P08	3	1	1	2	0	0	0.133	3.46675	13.1014	0.127	83.841	9.56181
P08	3	1	1	3	0	0	0.08	2.69415	7.44144	0.094	64.04	12.263
P08	3	1	1	4	0	3	0.072	3.37093	9.1148	0.124	90.257	12.7115
P08	3	1	1	5	1	1	0.319	1.99372	18.1738	0.205	73.2219	14.2423
P08	3	1	1	6	1	2	0.256	2.50207	17.4007	0.174	85.8395	14.071
P08	3	1	1	7	1	0	0.184	4.66781	20.6449	0.153	107.083	16.7187
P08	3	1	1	8	1	0	0.196	1.22016	18.4094	0.13	131.536	25.7272
P08	3	1	1	9	1	3	0.169	2.52608	23.54	0.127	162.344	24.4321
P08	3	1	1	10	0	1	0.067	4.02716	11.5504	0.131	155.138	12.6714
P08	3	1	1	11	0	2	0.107	2.3283	6.61041	0.125	57.7987	8.7485
P08	3	1	1	12	0	0	0.107	1.37532	6.68059	0.098	68.5737	9.04651
P08	3	1	1	13	0	0	0.148	1.32726	7.5012	0.14	56.5839	7.50691
P08	3	1	1	14	0	0	0.096	3.51489	6.95969	0.178	48.3985	9.09858
P08	3	1	1	15	0	0	0.098	3.82793	11.4033	0.173	103.673	8.71203
P08	3	1	1	16	0	3	0.11	3.11124	7.65768	0.15	52.3313	10.482
P08	3	1	1	17	1	1	0.295	1.66094	13.5593	0.173	67.007	15.3637
P08	3	1	1	18	1	2	0.229	2.60909	15.5228	0.182	82.9674	22.379
P08	3	1	1	19	1	0	0.186	3.40106	16.2474	0.156	85.7309	18.7623
P08	3	1	1	20	1	0	0.123	5.77812	14.7752	0.167	80.8037	29.5035
P08	3	1	1	21	1	3	0.159	4.63962	16.1637	0.14	87.2922	19.4886
P08	3	1	1	22	0	1	0.044	8.53242	13.7556	0.217	125.67	18.359
P08	3	1	1	23	0	2	0.203	0.328894	6.62333	0.123	44.4519	6.56188
P08	3	1	1	24	0	0	0.193	0.379559	8.45047	0.136	61.5334	9.02999
P08	3	1	1	25	0	3	0.183	1.10896	9.36872	0.138	57.7305	7.23733
P08	3	1	1	26	1	1	0.196	4.66352	22.05	0.174	102.515	17.2264
P08	3	1	1	27	1	2	0.228	2.57014	17.595	0.17	94.5924	20.4741
P08	3	1	1	28	1	0	0.144	6.79694	14.7241	0.176	78.3211	21.856
P08	3	1	1	29	1	0	0.171	2.15294	9.02345	0.144	61.3769	27.6422
P08	3	1	1	30	1	3	0.124	4.2002	11.5144	0.143	65.4013	26.1796
P08	3	1	1	31	0	1	0.064	2.47984	6.86031	0.094	71.9978	17.2333
P08	3	1	1	32	0	2	0.109	0.632296	3.02034	0.073	28.0438	9.92871
P08	3	1	1	33	0	0	0.128	0.923211	4.27449	0.112	37.5049	8.11096
P08	3	1	1	34	0	0	0.105	1.20216	4.76222	0.108	36.2272	14.2368
P08	3	1	1	35	0	3	0.136	1.23767	4.54597	0.116	36.2044	8.39227
P08	3	1	1	36	1	1	0.243	0.963413	9.24621	0.102	63.5197	19.7449
P08	3	1	1	37	1	2	0.19	1.76924	12.3378	0.129	73.3863	19.2072
P08	3	1	1	38	1	0	0.144	3.16409	11.5485	0.145	73.5721	27.5285
P08	3	1	1	39	1	3	0.094	3.82169	13.4767	0.113	132.889	48.5133
P08	3	1	1	40	0	1	0.108	0.686822	5.50384	0.087	78.3342	12.3794
P08	3	1	1	41	0	2	0.102	1.52819	4.14086	0.116	33.321	9.8468
P08	3	1	1	42	0	0	0.093	1.52115	5.09016	0.105	58.4053	10.3649
P08	3	1	1	43	0	0	0.08	2.51186	5.02312	0.089	39.5277	11.6498
P08	3	1	1	44	0	3	0.157	0.567956	5.54561	0.128	47.9014	9.17159
P08	3	1	1	45	1	1	0.195	1.88561	10.8763	0.127	76.897	24.6521
P08	3	1	1	46	1	2	0.145	2.4715	11.628	0.125	86.7227	23.5054
P08	3	1	1	47	1	0	0.139	1.77622	13.8393	0.088	127.494	28.9578
P08	3	1	1	48	1	3	0.12	3.22289	15.5515	0.109	124.072	27.5194
P08	3	1	1	49	0	1	0.201	0.319817	6.19364	0.143	61.5834	9.0648
P08	3	1	1	50	0	2	0.09	0.989491	4.44861	0.068	48.482	9.87774
P08	3	1	1	51	0	0	0.082	2.08986	6.27896	0.093	66.9086	10.7637
P08	3	1	1	52	0	0	0.069	1.78459	5.48769	0.094	65.4321	12.3134
P08	3	1	1	53	0	0	0.076	2.43442	7.60773	0.111	100.387	11.9144
P08	3	1	1	54	0	3	0.084	2.18439	6.2385	0.115	64.862	9.54195
P08	3	1	1	55	1	1	0.254	1.98854	11.1042	0.152	59.1291	13.4199
P08	3	1	1	56	1	2	0.141	3.02292	16.9036	0.104	129.564	24.9006
P08	3	1	1	57	1	0	0.235	1.04873	13.0962	0.134	73.9832	19.1078
P08	3	1	1	58	1	3	0.182	0.753754	12.8604	0.104	78.4326	28.8662
P08	3	1	1	59	0	1	0.055	9.45881	15.5794	0.124	128.61	20.6341
P08	3	1	1	60	0	2	0.152	1.02301	8.23179	0.115	54.5421	10.5251
P08	3	1	1	61	0	0	0.072	7.78792	11.548	0.123	83.7211	13.8881
P08	3	1	1	62	0	0	0.107	4.54827	10.3726	0.104	69.9084	11.8161
P08	3	1	1	63	0	0	0.054	6.4417	10.1923	0.114	74.406	17.1471
P08	3	1	5	1	1	0	0.298	1.19962	10.2189	0.163	50.8586	13.0835
P08	3	1	5	2	1	0	0.176	1.43674	17.3022	0.107	131.329	19.4847
P08	3	1	5	3	1	0	0.263	0.332102	17.8831	0.113	126.997	28.176
P08	3	1	5	4	1	0	0.174	1.20556	13.3834	0.084	108.854	31.847
P08	3	1	5	5	1	3	0.143	3.31971	15.0939	0.105	105.196	31.8082
P08	3	1	5	6	0	1	0.066	1.97788	6.0985	0.073	98.0735	13.8455
P08	3	1	5	7	0	2	0.077	1.29404	4.9274	0.092	54.074	17.0728
P08	3	1	5	8	0	0	0.085	2.0213	5.38924	0.117	51.7092	9.60748
P08	3	1	5	9	0	3	0.076	1.74835	5.27073	0.088	56.9244	11.4886
P08	3	1	5	10	1	1	0.197	1.50255	12.134	0.118	74.4369	19.4176
P08	3	1	5	11	1	2	0.119	2.52638	14.1279	0.075	107.341	29.5347
P08	3	1	5	12	1	0	0.184	1.94686	13.0952	0.135	74.1585	21.4437
P08	3	1	5	13	1	3	0.138	2.66729	11.1745	0.106	78.8121	26.3495
P08	3	1	5	14	0	1	0.102	1.50108	8.73072	0.092	74.0504	12.7149
P08	3	1	5	15	0	2	0.201	0.416956	3.82103	0.176	24.2619	9.88515
P08	3	1	5	16	0	0	0.101	0.894232	4.89706	0.058	44.9812	10.8361
P08	3	1	5	17	0	0	0.1	2.1883	5.58017	0.145	43.5982	9.89379
P08	3	1	5	18	0	0	0.103	0.872808	5.28969	0.091	60.1553	10.688
P08	3	1	5	19	0	3	0.09	1.43637	5.40617	0.089	52.4718	10.513
P08	3	1	5	20	1	1	0.217	0.698872	11.2857	0.094	83.4302	19.2805
P08	3	1	5	21	1	2	0.143	3.23733	14.6678	0.135	103.657	26.1845
P08	3	1	5	22	1	0	0.153	3.73685	16.2959	0.145	108.664	25.5154
P08	3	1	5	23	1	0	0.161	1.31032	14.0806	0.084	106.862	33.9166
P08	3	1	5	24	1	0	0.15	4.08365	12.0602	0.132	72.0248	27.6973
P08	3	1	5	25	1	3	0.15	2.56556	13.2462	0.122	84.7915	20.8525
P08	3	1	5	26	0	1	0.039	3.5674	6.63906	0.102	89.3858	21.7032
P08	3	1	5	27	0	2	0.069	1.67239	5.81049	0.077	81.14	12.7379
P08	3	1	5	28	0	0	0.107	0.730779	3.54057	0.071	29.2734	8.65401
P08	3	1	5	29	0	0	0.088	0.959692	3.92992	0.086	43.663	16.0092
P08	3	1	5	30	0	3	0.082	1.913	4.93527	0.104	46.0092	11.5943
P08	3	1	5	31	1	1	0.149	1.15508	7.93018	0.087	56.8637	26.108
P08	3	1	5	32	1	2	0.119	3.19775	12.6423	0.09	92.4433	34.3831
P08	3	1	5	33	1	0	0.146	1.96885	13.9175	0.087	92.7983	29.3878
P08	3	1	5	34	1	0	0.151	1.35447	15.2804	0.091	131.986	30.5933
P08	3	1	5	35	1	3	0.229	0.920857	11.4675	0.139	60.2754	24.6662
P08	3	1	5	36	0	1	0.051	5.36759	9.09715	0.101	80.4149	17.1174
P08	3	1	5	37	0	2	0.101	0.739417	4.29143	0.079	40.7654	11.9198
P08	3	1	5	38	0	0	0.075	1.54592	4.43647	0.084	45.2302	11.4487
P08	3	1	5	39	0	3	0.069	2.32708	7.08251	0.104	87.3636	12.589
P08	3	1	5	40	1	1	0.241	1.43209	11.6803	0.13	67.6198	15.8225
P08	3	1	5	41	1	2	0.13	2.75867	14.6697	0.108	120.462	25.7737
P08	3	1	5	42	1	0	0.164	2.56394	16.2838	0.116	112.443	25.1384
P08	3	1	5	43	1	0	0.099	6.07509	18.7925	0.108	150.461	36.3067
P08	3	1	5	44	1	0	0.151	2.98943	18.1542	0.12	127.333	22.5806
P08	3	1	5	45	1	3	0.163	2.54758	17.0477	0.111	104.48	29.7825
P08	3	1	5	46	0	1	0.079	2.18285	6.82732	0.136	71.2878	12.3204
P08	3	1	5	47	0	2	0.099	0.821404	5.33675	0.085	56.2889	9.56777
P08	3	1	5	48	0	0	0.102	1.09179	5.73711	0.112	56.5402	12.0641
P08	3	1	5	49	0	3	0.067	1.58174	6.36283	0.071	101.998	13.6245
P08	3	1	5	50	1	1	0.203	2.60956	11.5176	0.117	56.7046	23.8773
P08	3	1	5	51	1	2	0.106	3.66676	19.4251	0.096	177.208	31.0081
P08	3	1	5	52	1	0	0.112	3.0086	19.1262	0.094	165.253	28.6508
P08	3	1	5	53	1	0	0.139	1.15643	19.1514	0.093	184.485	32.1065
P08	3	1	5	54	1	3	0.081	6.10164	21.7051	0.1	211.977	37.3928
P08	3	1	5	55	0	1	0.038	8.12268	14.8956	0.099	183.89	21.5164
P08	3	1	5	56	0	2	0.085	0.962132	5.04596	0.074	72.0365	13.9475
P08	3	1	5	57	0	0	0.066	2.17283	6.32018	0.096	67.6159	12.0066
P08	3	1	5	58	0	0	0.072	2.00411	6.31876	0.098	71.7983	15.7356
P08	3	1	5	59	0	0	0.085	1.45999	8.21064	0.079	102.669	12.6491
P08	3	1	5	60	0	0	0.083	1.68115	7.18359	0.067	74.719	11.2997
P08	3	1	5	61	0	3	0.074	1.23603	5.36247	0.082	65.0172	14.0319
P08	3	1	5	62	1	1	0.193	0.645726	12.4214	0.093	77.629	24.1929
P08	3	1	5	63	1	2	0.085	3.1531	14.6852	0.076	157.67	35.2492
P08	3	1	5	64	1	0	0.087	6.12708	17.7281	0.113	148.295	36.0903
P08	3	1	5	65	1	0	0.142	1.98354	17.5883	0.095	122.19	23.3444
P08	3	1	5	66	1	0	0.098	3.97968	18.7395	0.085	174.784	35.8643
P13	1	1	1	1	0	0	0.132	0.265111	5.67748	0.075	52.9652	9.74156
P13	1	1	1	2	0	0	0.061	4.28616	5.82541	0.155	30.8839	15.1505
P13	1	1	1	3	0	0	0.076	3.3443	4.50238	0.134	18.4817	12.824
P13	1	1	1	4	0	0	0.061	3.1957	4.58598	0.127	23.5129	13.9085
P13	1	1	1	5	0	0	0.132	1.48935	3.58943	0.116	24.5848	11.4718
P13	1	1	1	6	0	3	0.218	0.219668	3.08096	0.097	42.8772	11.5528
P13	1	1	1	7	1	1	0.4	0.538323	7.7542	0.191	38.4863	20.9478
P13	1	1	1	8	1	2	0.185	3.14845	11.4617	0.155	66.6682	20.8738
P13	1	1	1	9	1	0	0.204	3.6644	8.67355	0.197	45.879	18.0529
P13	1	1	1	10	1	0	0.159	2.79722	10.757	0.109	79.2546	23.3467
P13	1	1	1	11	1	3	0.294	1.13295	9.28688	0.188	52.438	21.0596
P13	1	1	1	12	0	1	0.167	0.34211	4.53934	0.047	52.1493	8.42932
P13	1	1	1	13	0	2	0.074	2.82939	4.0383	0.136	22.4365	13.7206
P13	1	1	1	14	0	0	0.09	4.3668	7.5217	0.153	47.4789	12.4418
P13	1	1	1	15	0	3	0.135	3.76074	8.09441	0.183	38.3689	9.25918
P13	1	1	1	16	1	1	0.296	0.614843	12.7638	0.149	73.994	18.4009
P13	1	1	1	17	1	2	0.2	1.98656	11.269	0.144	81.1321	20.143
P13	1	1	1	18	1	0	0.151	5.06965	12.1917	0.176	78.589	27.9181
P13	1	1	1	19	1	3	0.401	0.384768	14.0751	0.203	64.1116	25.1617
P13	1	1	1	20	0	1	0.059	2.17092	4.45539	0.097	42.6913	14.5026
P13	1	1	1	21	0	2	0.06	1.91699	3.61057	0.075	34.0645	14.5555
P13	1	1	1	22	0	0	0.058	1.1691	3.70181	0.046	53.6296	13.1389
P13	1	1	1	23	0	3	0.048	1.49991	4.20988	0.052	67.9793	17.9581
P13	1	1	1	24	1	1	0.168	0.933958	6.97066	0.079	59.0136	29.952
P13	1	1	1	25	1	2	0.157	3.88609	11.4758	0.167	66.9183	23.5559
P13	1	1	1	26	1	0	0.152	3.36473	7.74271	0.15	40.7982	23.1613
P13	1	1	1	27	1	0	0.142	3.28709	9.14477	0.13	48.1381	26.3719
P13	1	1	1	28	1	0	0.318	0.432136	13.1684	0.192	65.1398	20.7977
P13	1	1	1	29	1	3	0.249	0.431208	12.1433	0.13	82.4035	29.5375
P13	1	1	1	30	0	1	0.2	0.609193	6.38086	0.144	36.2748	9.98033
P13	1	1	1	31	0	2	0.075	1.72324	4.16969	0.101	38.5369	15.121
P13	1	1	1	32	0	0	0.061	1.9168	3.08464	0.086	26.228	14.8886
P13	1	1	1	33	0	3	0.192	0.637736	7.37804	0.154	75.416	8.16255
P13	1	1	1	34	1	1	0.277	0.840199	10.9131	0.132	54.0277	22.1966
P13	1	1	1	35	1	2	0.144	3.98926	8.80219	0.135	47.5719	22.1225
P13	1	1	1	36	1	0	0.142	3.28905	11.0604	0.113	69.3166	25.3506
P13	1	1	1	37	1	0	0.267	1.09817	11.3194	0.183	68.4345	22.4536
P13	1	1	1	38	1	0	0.199	2.86461	12.9837	0.146	67.7099	23.4605
P13	1	1	1	39	1	3	0.134	3.51402	9.53877	0.125	60.7934	27.0076
P13	1	1	1	40	0	1	0.065	5.06547	8.93029	0.155	63.6301	12.7997
P13	1	1	1	41	0	2	0.093	1.20475	6.33325	0.049	74.7822	13.9613
P13	1	1	1	42	0	0	0.058	2.90144	4.67147	0.113	33.7652	17.2705
P13	1	1	1	43	0	3	0.068	5.8992	8.16408	0.214	39.6668	13.3075
P13	1	1	1	44	1	1	0.199	3.96196	14.3613	0.181	82.9001	20.2149
P13	1	1	1	45	1	2	0.206	1.93787	13.778	0.14	84.4021	22.3782
P13	1	1	1	46	1	0	0.163	4.53346	11.8038	0.157	57.7055	21.346
P13	1	1	1	47	1	0	0.118	4.12612	10.2518	0.118	66.3821	31.4929
P13	1	1	1	48	1	0	0.252	1.24724	14.5889	0.109	77.6575	18.8162
P13	1	1	1	49	1	3	0.176	5.46678	11.32	0.202	59.6014	26.365
P13	1	1	1	50	0	1	0.053	4.97663	7.31865	0.153	56.9474	14.0942
P13	1	1	1	51	0	2	0.064	1.10324	3.23381	0.073	39.229	14.6887
P13	1	1	1	52	0	0	0.094	0.474797	2.7845	0.064	38.1682	11.9969
P13	1	1	1	53	0	0	0.068	2.68267	7.81962	0.074	76.4	13.1243
P13	1	1	1	54	0	3	0.14	1.13899	6.66928	0.107	44.4814	15.7799
P13	1	1	1	55	1	1	0.151	5.59044	10.6155	0.173	71.1409	31.0821
P13	1	1	1	56	1	2	0.203	3.05984	11.8147	0.133	54.8923	20.3503
P13	1	1	1	57	1	0	0.132	5.93907	11.1955	0.149	61.491	32.9603
P13	1	1	1	58	1	3	0.214	2.83642	11.2554	0.218	58.5281	24.0898
P13	1	1	1	59	0	1	0.062	5.77965	7.83485	0.177	44.786	12.6863
P13	1	1	1	60	0	2	0.093	0.89844	3.07818	0.097	31.3477	12.53
P13	1	1	1	61	0	0	0.07	3.41711	5.46115	0.138	33.1335	17.8093
P13	1	1	1	62	0	0	0.053	3.04109	5.12643	0.115	43.0457	16.5757
P13	1	1	5	1	1	0	0.306	0.817666	11.0204	0.159	50.6529	22.6955
P13	1	1	5	2	1	0	0.252	0.78865	10.8057	0.125	55.2612	15.6319
P13	1	1	5	3	1	0	0.222	5.78686	11.7463	0.204	39.8033	15.0314
P13	1	1	5	4	1	0	0.213	1.72534	9.43628	0.136	42.9541	21.9544
P13	1	1	5	5	1	0	0.178	4.10199	10.6953	0.165	51.7376	25.6608
P13	1	1	5	6	1	0	0.355	0.409592	10.5055	0.154	58.5549	17.5856
P13	1	1	5	7	1	3	0.211	0.999739	8.88811	0.113	49.7449	24.6721
P13	1	1	5	8	0	1	0.146	0.712095	5.95307	0.124	45.9075	12.2456
P13	1	1	5	9	0	2	0.05	3.92756	5.69699	0.124	45.9676	16.7887
P13	1	1	5	10	0	0	0.118	0.878015	4.11455	0.11	38.2382	13.9861
P13	1	1	5	11	0	0	0.082	1.48445	3.32467	0.086	29.7445	10.4211
P13	1	1	5	12	0	3	0.151	0.594601	5.05043	0.12	34.5479	9.86856
P13	1	1	5	13	1	1	0.307	0.786261	8.1509	0.152	34.6763	17.1707
P13	1	1	5	14	1	2	0.184	2.62319	9.84553	0.146	45.5037	19.4239
P13	1	1	5	15	1	0	0.26	2.32944	9.30138	0.235	46.0587	24.8554
P13	1	1	5	16	1	3	0.238	2.70427	10.8219	0.19	46.1975	21.5772
P13	1	1	5	17	0	1	0.185	0.355622	5.25897	0.147	39.6404	14.6619
P13	1	1	5	18	0	2	0.054	3.33541	4.9018	0.112	34.2976	16.224
P13	1	1	5	19	0	0	0.075	2.5517	4.34915	0.113	31.0123	13.3488
P13	1	1	5	20	0	0	0.114	0.776451	4.00986	0.083	38.5994	10.5609
P13	1	1	5	21	0	0	0.087	1.2844	4.58147	0.082	43.6343	11.2925
P13	1	1	5	22	0	3	0.076	2.15922	4.36813	0.098	35.4201	13.2207
P13	1	1	5	23	1	1	0.209	5.60382	12.9042	0.23	62.2679	25.9926
P13	1	1	5	24	1	2	0.159	2.79538	7.12609	0.122	32.4423	20.6237
P13	1	1	5	25	1	0	0.121	3.1015	9.25841	0.106	64.4979	26.3797
P13	1	1	5	26	1	0	0.336	0.986635	10.9172	0.227	35.6175	13.8089
P13	1	1	5	27	1	3	0.12	7.11765	11.928	0.241	53.6049	29.5087
P13	1	1	5	28	0	1	0.149	0.412494	6.24757	0.121	57.9269	15.229
P13	1	1	5	29	0	2	0.164	0.669671	5.26374	0.141	41.233	9.62357
P13	1	1	5	30	0	0	0.076	3.01379	5.9955	0.119	57.8737	10.4774
P13	1	1	5	31	0	3	0.053	4.64662	5.72925	0.197	24.5625	15.2514
P13	1	1	5	32	1	1	0.199	3.11873	7.45078	0.171	45.9865	18.4903
P13	1	1	5	33	1	2	0.134	3.48402	8.8252	0.134	47.482	25.3205
P13	1	1	5	34	1	0	0.122	3.29542	6.82317	0.124	38.272	26.2939
P13	1	1	5	35	1	3	0.268	0.343515	8.24925	0.15	45.1378	26.7383
P13	1	1	5	36	0	1	0.061	3.43251	6.11647	0.134	46.9496	16.144
P13	1	1	5	37	0	2	0.103	0.346715	2.93546	0.058	34.143	9.67697
P13	1	1	5	38	0	0	0.168	0.775776	5.26763	0.154	39.1388	10.1143
P13	1	1	5	39	0	0	0.084	2.29874	4.78037	0.134	32.8838	13.847
P13	1	1	5	40	0	3	0.089	1.18979	4.91627	0.092	62.9774	11.0444
P13	1	1	5	41	1	1	0.221	0.702742	8.48757	0.097	48.1585	19.9138
P13	1	1	5	42	1	2	0.184	3.13004	9.86177	0.167	45.3699	24.8412
P13	1	1	5	43	1	0	0.216	0.691617	8.23387	0.128	46.2914	25.2174
P13	1	1	5	44	1	0	0.13	4.34105	9.88161	0.131	54.7373	24.0672
P13	1	1	5	45	1	0	0.367	2.94649	15.2694	0.313	70.9711	17.1597
P13	1	1	5	46	1	3	0.192	1.13241	8.33993	0.083	50.5867	17.4619
P13	1	1	5	47	0	1	0.056	2.77557	4.23744	0.107	28.614	16.7102
P13	1	1	5	48	0	2	0.129	0.778189	5.75262	0.047	42.4904	10.0059
P13	1	1	5	49	0	0	0.091	2.57871	4.27794	0.124	26.3354	10.2712
P13	1	1	5	50	0	0	0.074	4.28595	6.57064	0.153	39.1632	12.1672
P13	1	1	5	51	0	0	0.126	2.77204	4.64416	0.127	22.7457	8.87484
P13	1	1	5	52	0	3	0.092	1.79324	5.2488	0.119	42.7897	12.3278
P13	1	1	5	53	1	1	0.263	0.699974	8.97308	0.155	43.8609	19.9248
P13	1	1	5	54	1	2	0.278	0.41508	9.1356	0.133	53.2807	21.0512
P13	1	1	5	55	1	0	0.244	0.340977	9.74438	0.123	79.9741	30.8118
P13	1	1	5	56	1	3	0.165	2.89781	10.3293	0.123	49.6892	20.0754
P13	1	1	5	57	0	1	0.068	1.98554	3.2516	0.113	22.5433	13.9087
P13	1	1	5	58	0	2	0.055	2.81495	3.56562	0.118	23.2764	14.1787
P13	1	1	5	59	0	0	0.18	0.64572	5.52242	0.153	38.3448	10.5013
P13	1	1	5	60	0	0	0.092	1.07075	3.4654	0.085	29.2235	12.29
P13	1	1	5	61	0	0	0.091	4.89797	7.21211	0.225	30.1273	10.8272
P13	1	1	5	62	0	0	0.082	1.75463	4.29026	0.104	33.6807	11.3009
P13	1	1	5	63	0	3	0.136	1.7194	5.20435	0.136	31.406	11.6924
P13	1	1	5	64	1	1	0.345	0.694555	8.25418	0.202	31.5899	20.1682
P13	1	1	5	65	1	2	0.133	4.30869	9.69894	0.162	43.4148	28.1725
P13	1	1	5	66	1	0	0.346	0.379396	10.9604	0.202	45.3511	18.4285
P13	1	1	5	67	1	0	0.257	1.00507	11.5765	0.154	77.8078	20.5329
P13	1	1	5	68	1	0	0.307	0.650932	12.5689	0.181	71.9263	20.2845
P13	2	1	5	1	1	0	0.227	2.06525	14.6873	0.163	85.2837	18.724
P13	2	1	5	2	1	0	0.192	1.05739	10.8498	0.102	60.8366	25.6146
P13	2	1	5	3	1	0	0.209	1.05005	11.0358	0.108	63.8791	23.6847
P13	2	1	5	4	1	3	0.252	0.748799	9.58598	0.155	54.2034	27.0586
P13	2	1	5	5	0	1	0.155	0.629201	6.0077	0.139	48.87	12.0803
P13	2	1	5	6	0	2	0.072	3.7598	7.02546	0.126	51.3396	11.4862
P13	2	1	5	7	0	0	0.099	1.26578	3.95688	0.073	32.694	10.3053
P13	2	1	5	8	0	0	0.153	1.4625	8.80973	0.119	56.6671	6.00068
P13	2	1	5	9	0	3	0.167	0.232455	5.49148	0.121	46.329	11.1447
P13	2	1	5	10	1	1	0.385	0.696357	11.785	0.193	52.7819	20.6574
P13	2	1	5	11	1	2	0.209	0.882651	12.3852	0.141	79.9234	27.7611
P13	2	1	5	12	1	0	0.13	7.20751	14.0953	0.217	69.3235	26.7191
P13	2	1	5	13	1	0	0.191	2.0589	13.3592	0.149	81.7419	24.1636
P13	2	1	5	14	1	3	0.309	0.716593	13.0908	0.207	75.4151	20.2325
P13	2	1	5	15	0	1	0.056	3.49997	6.83032	0.117	69.5823	18.2182
P13	2	1	5	16	0	2	0.071	3.30576	5.88948	0.138	40.7687	12.215
P13	2	1	5	17	0	0	0.105	1.5289	3.97889	0.112	41.9084	11.0378
P13	2	1	5	18	0	0	0.159	1.01383	5.41475	0.117	41.6548	11.722
P13	2	1	5	19	0	3	0.118	2.3154	7.60897	0.15	55.9413	9.8093
P13	2	1	5	20	1	1	0.288	0.585884	10.5414	0.148	53.9917	17.5786
P13	2	1	5	21	1	2	0.152	5.01383	14.3512	0.207	73.2869	23.7775
P13	2	1	5	22	1	0	0.258	0.714736	11.5097	0.179	59.0658	26.6009
P13	2	1	5	23	1	0	0.328	0.462423	10.1172	0.21	75.1483	25.2955
P13	2	1	5	24	1	0	0.203	1.2677	11.9153	0.142	70.8219	26.9093
P13	2	1	5	25	1	0	0.142	6.33012	14.8587	0.2	93.2687	30.6371
P13	2	1	5	26	1	3	0.103	7.60206	13.0198	0.195	70.7127	38.3487
P13	2	1	5	27	0	1	0.123	1.90629	8.30317	0.15	76.2951	11.441
P13	2	1	5	28	0	2	0.044	2.75547	4.82877	0.089	50.0833	18.3484
P13	2	1	5	29	0	0	0.071	4.02781	8.84534	0.154	72.131	12.9325
P13	2	1	5	30	0	3	0.06	2.59238	5.52891	0.098	54.5247	16.095
P13	2	1	5	31	1	1	0.176	3.50771	11.9736	0.141	57.2611	19.1723
P13	2	1	5	32	1	2	0.168	5.74442	12.8294	0.212	63.4675	26.4094
P13	2	1	5	33	1	0	0.153	3.40935	10.0115	0.161	60.5313	30.6359
P13	2	1	5	34	1	0	0.151	2.83983	9.94841	0.127	57.8664	22.8106
P13	2	1	5	35	1	3	0.163	3.41063	12.2666	0.155	66.3736	24.2217
P13	2	1	5	36	0	1	0.061	9.25048	11.0814	0.255	46.3799	12.707
P13	2	1	5	37	0	2	0.062	3.86127	7.43611	0.138	66.4326	13.1576
P13	2	1	5	38	0	0	0.049	2.8495	5.01317	0.122	51.6514	17.4434
P13	2	1	5	39	0	0	0.08	3.15071	5.88181	0.142	37.4807	10.9884
P13	2	1	5	40	0	3	0.052	3.48285	5.87875	0.108	52.3407	17.4649
P13	2	1	5	41	1	1	0.258	1.49312	12.0812	0.146	62.4105	17.8692
P13	2	1	5	42	1	2	0.174	3.67686	10.9557	0.117	52.9728	27.4982
P13	2	1	5	43	1	0	0.162	1.97007	10.0598	0.099	72.9147	23.4672
P13	2	1	5	44	1	0	0.182	3.33291	10.2521	0.142	56.9964	20.5755
P13	2	1	5	45	1	3	0.155	2.64481	9.64283	0.115	60.1355	22.711
P13	2	1	5	46	0	1	0.045	2.66151	5.1858	0.092	59.5993	17.2299
P13	2	1	5	47	0	2	0.087	2.75985	6.2437	0.138	44.7833	10.3816
P13	2	1	5	48	0	0	0.053	3.7643	6.9891	0.115	63.8721	14.7914
P13	2	1	5	49	0	0	0.082	2.39449	5.34747	0.104	41.098	11.3852
P13	2	1	5	50	0	0	0.15	0.560016	6.97154	0.125	62.613	11.8852
P13	2	1	5	51	0	0	0.047	3.84606	6.42262	0.113	57.0715	18.6072
P13	2	1	5	52	0	3	0.071	2.05608	4.57781	0.11	38.831	11.7141
P13	2	1	5	53	1	1	0.347	0.357142	10.9846	0.158	43.9453	18.9373
P13	2	1	5	54	1	2	0.235	1.53256	14.6168	0.162	74.549	22.0011
P13	2	1	5	55	1	0	0.178	1.71669	8.64338	0.106	68.9888	24.9989
P13	2	1	5	56	1	0	0.205	1.31692	12.6994	0.127	71.7774	18.8232
P13	2	1	5	57	1	3	0.193	0.612065	8.76442	0.097	57.8879	33.6734
P13	2	1	5	58	0	1	0.054	2.30641	4.54653	0.105	45.0502	15.0606
P13	2	1	5	59	0	2	0.185	0.551426	5.73458	0.142	39.7917	9.84851
P13	2	1	5	60	0	0	0.129	0.435004	5.11131	0.071	47.5123	7.70143
P13	2	1	5	61	0	3	0.068	1.78927	3.5074	0.092	32.0795	13.4071
P13	2	1	5	62	1	1	0.289	0.550487	10.4319	0.13	55.6151	23.0967
P13	2	1	5	63	1	2	0.375	0.272184	12.2836	0.166	61.2117	18.0433
P13	2	1	5	64	1	0	0.243	0.975708	10.0865	0.151	58.5245	24.9726
P13	2	1	5	65	1	0	0.255	0.680223	11.8782	0.165	66.97	31.8189
P13	2	1	5	66	1	0	0.25	0.47138	10.8633	0.126	58.2639	23.2407
P13	2	1	5	67	1	0	0.286	0.375721	10.6124	0.117	53.2868	16.8295
P13	3	1	1	1	0	0	0.058	4.70362	6.56676	0.166	34.2342	15.2336
P13	3	1	1	2	0	0	0.179	0.590454	4.68453	0.156	32.3569	11.442
P13	3	1	1	3	0	0	0.14	0.463214	5.65975	0.09	52.8184	8.8294
P13	3	1	1	4	0	3	0.193	0.497068	5.71369	0.137	36.526	8.9914
P13	3	1	1	5	1	1	0.311	2.1674	10.0041	0.18	38.9999	13.7601
P13	3	1	1	6	1	2	0.196	3.2084	9.77135	0.177	46.1647	23.1008
P13	3	1	1	7	1	0	0.192	2.96635	8.99836	0.188	42.3568	30.4364
P13	3	1	1	8	1	0	0.299	0.44895	8.50207	0.145	41.5974	21.5058
P13	3	1	1	9	1	3	0.173	1.72531	8.5421	0.13	48.5281	26.3188
P13	3	1	1	10	0	1	0.187	0.924249	5.17225	0.167	36.3378	7.23854
P13	3	1	1	11	0	2	0.143	0.686144	4.47498	0.08	35.3602	11.248
P13	3	1	1	12	0	0	0.182	0.398603	5.54983	0.126	42.0685	8.37703
P13	3	1	1	13	0	0	0.135	0.6163	5.66211	0.069	42.3741	9.29937
P13	3	1	1	14	0	0	0.129	0.569273	4.93963	0.057	43.494	8.42645
P13	3	1	1	15	0	0	0.094	2.28458	5.38217	0.099	46.0897	9.26146
P13	3	1	1	16	0	3	0.108	3.12315	6.62844	0.166	41.5027	9.42418
P13	3	1	1	17	1	1	0.304	0.473009	8.77527	0.118	40.6049	14.9649
P13	3	1	1	18	1	2	0.228	2.0353	9.87517	0.164	51.5116	16.5502
P13	3	1	1	19	1	0	0.355	0.475499	10.4997	0.191	52.0473	20.0268
P13	3	1	1	20	1	0	0.26	0.493301	9.11505	0.107	51.1991	18.466
P13	3	1	1	21	1	3	0.251	1.19149	6.85748	0.142	39.7338	23.8292
P13	3	1	1	22	0	1	0.203	0.470343	5.95222	0.155	35.4112	8.97863
P13	3	1	1	23	0	2	0.213	0.279054	4.64951	0.114	37.1595	8.65586
P13	3	1	1	24	0	0	0.193	0.381875	5.88913	0.128	39.8747	8.37173
P13	3	1	1	25	0	3	0.084	1.48941	3.9118	0.061	41.0862	15.5078
P13	3	1	1	26	1	1	0.173	4.57162	9.88411	0.155	33.9364	17.5768
P13	3	1	1	27	1	2	0.188	2.25739	9.55675	0.162	49.9563	25.3397
P13	3	1	1	28	1	0	0.159	2.59881	9.46985	0.128	58.8321	24.9316
P13	3	1	1	29	1	0	0.187	5.28384	10.526	0.208	52.5649	23.1696
P13	3	1	1	30	1	3	0.363	0.33189	8.20916	0.166	50.0112	21.738
P13	3	1	1	31	0	1	0.136	1.27658	5.15748	0.117	37.3131	10.7711
P13	3	1	1	32	0	2	0.157	1.2609	4.72693	0.114	28.9553	7.55403
P13	3	1	1	33	0	0	0.098	2.05837	4.32221	0.096	42.0028	9.58078
P13	3	1	1	34	0	0	0.124	1.56061	5.52521	0.089	36.4492	10.9444
P13	3	1	1	35	0	3	0.144	1.72651	6.92139	0.142	49.1247	9.39321
P13	3	1	1	36	1	1	0.327	0.65443	10.5591	0.162	40.3362	15.2208
P13	3	1	1	37	1	2	0.142	2.51063	7.15155	0.114	39.1344	26.265
P13	3	1	1	38	1	0	0.172	2.90225	11.2681	0.115	59.9545	21.64
P13	3	1	1	39	1	3	0.174	4.25655	10.7957	0.194	50.8185	18.167
P13	3	1	1	40	0	1	0.233	0.269069	6.33308	0.043	49.9091	8.7498
P13	3	1	1	41	0	2	0.106	4.29216	7.68638	0.156	44.271	9.45378
P13	3	1	1	42	0	0	0.115	1.40433	6.63379	0.081	53.2023	10.1733
P13	3	1	1	43	0	0	0.106	3.14721	6.58389	0.146	40.6832	7.83928
P13	3	1	1	44	0	3	0.091	1.52322	4.73799	0.071	44.6636	15.2279
P13	3	1	1	45	1	1	0.178	3.51866	9.81056	0.163	49.5451	19.0735
P13	3	1	1	46	1	2	0.198	2.60167	8.25255	0.151	43.1933	23.6744
P13	3	1	1	47	1	0	0.275	0.379233	8.51286	0.155	45.4235	20.1217
P13	3	1	1	48	1	3	0.318	0.551768	11.5126	0.196	62.7086	18.6635
P13	3	1	1	49	0	1	0.132	1.17624	6.38286	0.084	55.6173	7.73647
P13	3	1	1	50	0	2	0.142	0.74926	5.56236	0.083	40.6964	12.2866
P13	3	1	1	51	0	0	0.173	0.417718	6.04378	0.084	45.3693	6.89339
P13	3	1	1	52	0	0	0.125	2.36455	5.98755	0.132	37.0171	8.69281
P13	3	1	1	53	0	0	0.124	2.7373	5.95093	0.124	35.3855	10.6635
P13	3	1	1	54	0	3	0.116	0.835711	4.93905	0.063	42.4725	10.0969
P13	3	1	1	55	1	1	0.282	0.44998	11.5785	0.125	54.5443	17.5853
P13	3	1	1	56	1	2	0.139	6.97398	11.4628	0.208	43.7015	27.8857
P13	3	1	1	57	1	0	0.235	1.3643	8.80492	0.152	42.6902	25.7567
P13	3	1	1	58	1	3	0.303	0.293816	7.21162	0.124	40.7022	20.4364
P13	3	1	1	59	0	1	0.06	5.46679	7.42299	0.176	43.7392	12.5723
P13	3	1	1	60	0	2	0.144	2.44091	6.44511	0.127	41.9698	9.2867
P13	3	1	1	61	0	0	0.11	2.62512	5.55316	0.122	32.959	11.5456
P13	3	1	1	62	0	0	0.064	5.96522	8.64819	0.184	55.7925	13.2757
P13	3	1	1	63	0	0	0.13	1.21186	5.42214	0.117	36.6576	9.7858
P13	3	1	5	1	1	0	0.28	1.22167	11.3824	0.141	60.9211	18.1906
P13	3	1	5	2	1	0	0.258	4.21532	12.7049	0.184	49.2851	22.9815
P13	3	1	5	3	1	0	0.122	3.60706	8.22332	0.147	44.4997	39.0428
P13	3	1	5	4	1	0	0.147	3.70216	12.8545	0.134	71.518	22.6679
P13	3	1	5	5	1	3	0.234	1.34626	10.5481	0.144	52.0452	16.9885
P13	3	1	5	6	0	1	0.119	1.59429	6.80631	0.106	55.8067	7.89219
P13	3	1	5	7	0	2	0.104	2.81279	5.99462	0.125	37.2162	8.37614
P13	3	1	5	8	0	0	0.088	2.64662	5.77303	0.113	40.0413	9.56266
P13	3	1	5	9	0	3	0.08	2.72887	5.39818	0.119	41.4993	12.006
P13	3	1	5	10	1	1	0.292	0.632114	10.6153	0.125	68.1271	21.9237
P13	3	1	5	11	1	2	0.365	1.54052	12.1944	0.178	42.93	13.0196
P13	3	1	5	12	1	0	0.268	0.416669	10.8569	0.128	56.5243	15.4835
P13	3	1	5	13	1	3	0.299	0.48224	10.6813	0.144	61.8923	22.8478
P13	3	1	5	14	0	1	0.092	2.39293	5.91535	0.137	49.0744	11.2534
P13	3	1	5	15	0	2	0.134	1.55767	5.64013	0.13	35.201	12.9825
P13	3	1	5	16	0	0	0.1	0.664524	3.52151	0.061	34.9803	9.11168
P13	3	1	5	17	0	0	0.159	0.680018	5.37292	0.123	32.6871	8.806
P13	3	1	5	18	0	3	0.095	2.21706	4.69065	0.11	30.4984	9.21077
P13	3	1	5	19	1	1	0.354	0.634929	9.04301	0.179	37.2622	16.7852
P13	3	1	5	20	1	2	0.258	0.488234	7.02679	0.105	39.4985	17.8279
P13	3	1	5	21	1	0	0.24	0.468967	8.65009	0.095	47.8678	16.8536
P13	3	1	5	22	1	0	0.334	0.387062	10.5472	0.171	41.5552	15.588
P13	3	1	5	23	1	0	0.216	1.74319	7.09471	0.155	33.0258	16.8208
P13	3	1	5	24	1	3	0.293	0.303743	7.74989	0.132	42.8543	24.4729
P13	3	1	5	25	0	1	0.216	0.487074	6.58802	0.174	37.8593	10.1214
P13	3	1	5	26	0	2	0.061	1.95434	3.78537	0.084	38.0124	15.0978
P13	3	1	5	27	0	0	0.194	0.197294	4.25493	0.108	32.4285	12.3323
P13	3	1	5	28	0	0	0.12	1.11805	3.0423	0.094	20.5063	9.54797
P13	3	1	5	29	0	3	0.119	1.17625	4.34432	0.105	31.3226	9.68869
P13	3	1	5	30	1	1	0.324	0.906371	7.92457	0.118	34.7963	15.6823
P13	3	1	5	31	1	2	0.163	3.02258	7.61023	0.147	33.0411	24.6805
P13	3	1	5	32	1	0	0.171	2.35617	8.1641	0.136	53.5802	19.7742
P13	3	1	5	33	1	0	0.24	1.229	8.58031	0.135	34.5246	18.6068
P13	3	1	5	34	1	3	0.2	1.61385	7.94054	0.145	41.6896	23.8546
P13	3	1	5	35	0	1	0.066	2.06639	4.18478	0.103	38.3073	11.6028
P13	3	1	5	36	0	2	0.065	2.82944	5.17044	0.125	39.725	12.4853
P13	3	1	5	37	0	0	0.1	1.69352	4.91113	0.113	48.0507	9.57136
P13	3	1	5	38	0	3	0.177	0.515019	4.37307	0.154	35.6076	10.4733
P13	3	1	5	39	1	1	0.219	1.07543	8.86063	0.126	43.8406	22.5554
P13	3	1	5	40	1	2	0.248	0.975321	9.42679	0.149	43.5224	21.8754
P13	3	1	5	41	1	0	0.143	4.79387	9.80729	0.186	47.3398	23.8134
P13	3	1	5	42	1	0	0.147	4.73838	8.15461	0.176	34.3733	22.1912
P13	3	1	5	43	1	0	0.237	0.289151	8.6199	0.115	51.9221	24.8449
P13	3	1	5	44	1	3	0.293	0.665648	11.6319	0.16	64.7793	21.6173
P13	3	1	5	45	0	1	0.14	0.698602	4.14508	0.089	30.2225	8.60403
P13	3	1	5	46	0	2	0.116	1.42468	5.20232	0.11	37.3563	8.82363
P13	3	1	5	47	0	0	0.056	4.09344	6.04255	0.132	41.5498	16.0842
P13	3	1	5	48	0	3	0.067	3.54517	5.17111	0.124	32.6902	14.1983
P13	3	1	5	49	1	1	0.204	1.59536	9.16262	0.118	60.5086	20.0421
P13	3	1	5	50	1	2	0.268	0.39308	7.87986	0.119	44.99	19.1795
P13	3	1	5	51	1	0	0.117	2.83376	7.40887	0.105	67.3112	26.5089
P13	3	1	5	52	1	0	0.142	4.19285	8.1138	0.132	46.1699	25.891
P13	3	1	5	53	1	3	0.2	0.843182	8.86329	0.111	52.8348	26.9921
P13	3	1	5	54	0	1	0.189	1.12885	5.39317	0.193	40.9151	7.35223
P13	3	1	5	55	0	2	0.117	0.574371	3.70367	0.07	33.396	7.82542
P13	3	1	5	56	0	0	0.117	0.608519	4.09577	0.083	34.9183	10.4119
P13	3	1	5	57	0	0	0.067	2.47438	4.23225	0.088	27.4559	15.0233
P13	3	1	5	58	0	0	0.059	2.52403	4.27051	0.094	34.2289	13.4607
P13	3	1	5	59	0	0	0.072	2.77366	4.59687	0.136	34.687	12.7205
P13	3	1	5	60	0	3	0.086	1.68194	4.05489	0.103	33.8711	13.3943
P13	3	1	5	61	1	1	0.252	0.976227	8.3299	0.117	40.2693	15.4094
P13	3	1	5	62	1	2	0.346	0.49551	8.77772	0.152	46.5985	22.1416
P13	3	1	5	63	1	0	0.29	0.530768	7.48827	0.148	54.0425	28.7067
P13	3	1	5	64	1	0	0.164	2.44667	7.7047	0.131	38.9556	21.0626
P13	3	1	5	65	1	0	0.171	3.39793	8.57893	0.175	38.1464	22.1074
P15	1	1	1	1	0	0	0.096	4.70939	10.6372	0.149	70.0525	9.65056
P15	1	1	1	2	0	0	0.101	1.74747	4.60146	0.093	36.898	8.97657
P15	1	1	1	3	0	0	0.165	1.00085	4.93588	0.085	28.9029	7.60576
P15	1	1	1	4	0	0	0.15	0.800959	4.29285	0.124	30.5315	10.5656
P15	1	1	1	5	0	0	0.116	0.844722	3.17939	0.125	24.6847	15.3067
P15	1	1	1	6	0	3	0.122	1.47029	4.31478	0.126	25.2177	9.31469
P15	1	1	1	7	1	1	0.374	0.534781	5.68945	0.164	24.0951	11.2433
P15	1	1	1	8	1	2	0.232	0.708661	8.08539	0.129	52.3712	19.889
P15	1	1	1	9	1	0	0.171	0.705818	11.1086	0.096	89.0228	24.5149
P15	1	1	1	10	1	0	0.19	1.21861	8.59582	0.111	45.1039	19.7788
P15	1	1	1	11	1	3	0.29	0.583574	7.30643	0.107	39.6928	17.9694
P15	1	1	1	12	0	1	0.054	3.39481	6.50568	0.092	59.9582	15.3604
P15	1	1	1	13	0	2	0.06	1.40682	4.25211	0.051	51.9163	16.9815
P15	1	1	1	14	0	0	0.098	1.14922	4.01126	0.075	34.9941	8.88696
P15	1	1	1	15	0	3	0.092	0.408481	3.96341	0.052	44.1319	13.9189
P15	1	1	1	16	1	1	0.197	0.913315	6.74046	0.099	44.0696	19.5155
P15	1	1	1	17	1	2	0.144	5.35635	10.7298	0.14	59.2308	27.8272
P15	1	1	1	18	1	0	0.159	1.528	9.26291	0.1	57.2319	29.7417
P15	1	1	1	19	1	3	0.114	3.04145	9.79609	0.097	66.0594	34.6385
P15	1	1	1	20	0	1	0.122	0.474656	7.22461	0.097	67.765	15.1779
P15	1	1	1	21	0	2	0.066	4.40718	8.52546	0.138	77.1226	12.4943
P15	1	1	1	22	0	0	0.108	2.90588	6.28637	0.164	37.8254	11.0341
P15	1	1	1	23	0	3	0.131	0.975325	5.45724	0.127	42.8746	18.6505
P15	1	1	1	24	1	1	0.213	1.54453	7.50599	0.101	45.6826	20.4171
P15	1	1	1	25	1	2	0.191	0.365387	8.42044	0.087	57.6366	26.9771
P15	1	1	1	26	1	0	0.153	0.714094	8.97577	0.069	78.3049	33.6292
P15	1	1	1	27	1	0	0.093	2.90603	8.01949	0.08	63.3345	32.1912
P15	1	1	1	28	1	0	0.182	0.877519	6.75906	0.096	42.6049	30.2715
P15	1	1	1	29	1	3	0.222	0.820394	5.88305	0.093	33.2074	20.4411
P15	1	1	1	30	0	1	0.104	1.21267	6.29626	0.11	52.3475	17.1751
P15	1	1	1	31	0	2	0.09	0.999715	3.87488	0.045	36.0973	13.8874
P15	1	1	1	32	0	0	0.074	1.44497	3.38832	0.076	28.0889	10.8614
P15	1	1	1	33	0	3	0.05	1.83497	3.66517	0.059	39.7989	19.7086
P15	1	1	1	34	1	1	0.199	1.42779	6.17996	0.101	38.9353	22.0678
P15	1	1	1	35	1	2	0.168	0.791504	8.48697	0.082	56.3897	25.1178
P15	1	1	1	36	1	0	0.168	1.82539	10.2092	0.196	59.9627	42.0811
P15	1	1	1	37	1	0	0.131	2.1562	8.35408	0.085	55.6494	27.9402
P15	1	1	1	38	1	0	0.205	0.949962	9.39243	0.102	51.4679	27.6629
P15	1	1	1	39	1	3	0.152	1.66903	9.34336	0.093	61.0969	25.7749
P15	1	1	1	40	0	1	0.067	2.32678	5.31697	0.089	49.8545	13.1011
P15	1	1	1	41	0	2	0.09	1.18529	2.71352	0.048	22.4491	16.3248
P15	1	1	1	42	0	0	0.115	0.792093	2.60889	0.051	22.1349	9.76237
P15	1	1	1	43	0	3	0.087	1.53644	3.47663	0.123	23.8757	13.0829
P15	1	1	1	44	1	1	0.302	1.2682	6.07313	0.138	24.6877	15.4871
P15	1	1	1	45	1	2	0.279	0.724453	7.79877	0.136	42.6455	21.5215
P15	1	1	1	46	1	0	0.261	0.809086	5.66387	0.138	33.1249	23.625
P15	1	1	1	47	1	0	0.179	1.08589	8.69886	0.107	55.45	24.792
P15	1	1	1	48	1	0	0.215	0.973977	8.05804	0.144	46.8809	21.8696
P15	1	1	1	49	1	3	0.214	0.868974	7.90542	0.142	45.8985	28.6725
P15	1	1	1	50	0	1	0.05	2.55563	4.83453	0.081	46.6386	16.5194
P15	1	1	1	51	0	2	0.161	0.679061	3.61539	0.133	21.1203	10.9926
P15	1	1	1	52	0	0	0.071	1.46822	2.88838	0.099	21.7032	13.7437
P15	1	1	1	53	0	0	0.106	1.19737	4.23738	0.087	33.1351	10.2132
P15	1	1	1	54	0	3	0.112	0.799825	2.89158	0.062	20.7842	8.66347
P15	1	1	1	55	1	1	0.287	0.265819	5.32631	0.119	24.0134	21.3645
P15	1	1	1	56	1	2	0.386	0.477582	6.60162	0.169	33.5191	18.0657
P15	1	1	1	57	1	0	0.188	1.38636	9.825	0.119	58.0765	23.2317
P15	1	1	1	58	1	3	0.148	2.99022	9.74941	0.137	54.3707	27.8872
P15	1	1	1	59	0	1	0.129	1.0355	7.94761	0.141	71.059	19.0758
P15	1	1	1	60	0	2	0.221	0.516115	6.57014	0.152	44.5226	16.0623
P15	1	1	1	61	0	0	0.068	1.92223	4.06859	0.071	34.6926	13.8486
P15	1	1	1	62	0	0	0.055	2.56916	4.44073	0.094	36.3084	14.3701
P15	1	1	5	1	1	0	0.556	1.53643	9.7091	0.413	35.5647	21.043
P15	1	1	5	2	1	0	0.147	5.27693	12.0979	0.146	86.3597	24.569
P15	1	1	5	3	1	0	0.128	6.1119	10.2293	0.142	63.1397	29.8666
P15	1	1	5	4	1	0	0.165	1.49091	7.92782	0.087	53.6161	19.2814
P15	1	1	5	5	1	0	0.165	1.02185	6.71079	0.086	48.9459	22.0614
P15	1	1	5	6	1	0	0.202	0.5345	6.72667	0.087	51.8824	27.4755
P15	1	1	5	7	1	3	0.178	2.50517	7.88794	0.105	48.2394	20.6729
P15	1	1	5	8	0	1	0.11	0.580744	4.18787	0.061	39.9144	9.93213
P15	1	1	5	9	0	2	0.112	0.72204	4.01156	0.07	35.6556	8.92006
P15	1	1	5	10	0	0	0.066	1.90288	3.86113	0.094	31.3203	12.7676
P15	1	1	5	11	0	0	0.113	0.882889	5.02744	0.041	41.8214	12.6539
P15	1	1	5	12	0	3	0.077	1.17115	4.35449	0.039	49.9504	18.0368
P15	1	1	5	13	1	1	0.402	0.52219	7.96338	0.225	25.4612	11.5053
P15	1	1	5	14	1	2	0.183	1.11223	5.3873	0.085	33.1566	18.3524
P15	1	1	5	15	1	0	0.253	0.678503	5.4442	0.105	40.5506	18.4601
P15	1	1	5	16	1	3	0.117	3.23568	6.43245	0.109	39.5779	21.052
P15	1	1	5	17	0	1	0.104	1.13099	4.33296	0.089	37.9946	10.6121
P15	1	1	5	18	0	2	0.057	1.66931	2.63765	0.106	18.9249	13.5492
P15	1	1	5	19	0	0	0.074	1.44578	2.96761	0.097	24.8921	12.2847
P15	1	1	5	20	0	0	0.092	0.664619	2.68139	0.057	24.929	10.3376
P15	1	1	5	21	0	0	0.145	0.987559	3.84718	0.052	27.8405	11.5518
P15	1	1	5	22	0	3	0.158	0.794823	3.143	0.13	20.3874	8.31584
P15	1	1	5	23	1	1	0.284	2.45908	5.23503	0.164	25.1689	16.9893
P15	1	1	5	24	1	2	0.169	1.35359	6.20491	0.1	42.3738	19.9974
P15	1	1	5	25	1	0	0.104	2.86232	6.7217	0.085	46.6346	28.4454
P15	1	1	5	26	1	0	0.16	0.794775	5.47876	0.081	37.1956	23.0137
P15	1	1	5	27	1	3	0.148	1.77657	7.80401	0.104	47.7165	24.5704
P15	1	1	5	28	0	1	0.061	2.29517	4.59303	0.085	40.9635	14.2563
P15	1	1	5	29	0	2	0.049	2.54399	4.13437	0.102	35.725	18.0966
P15	1	1	5	30	0	0	0.073	1.0481	3.55596	0.047	40.3253	13.7102
P15	1	1	5	31	0	3	0.059	1.78588	3.7291	0.074	33.9476	13.0029
P15	1	1	5	32	1	1	0.212	2.04198	5.85847	0.123	37.1481	19.1595
P15	1	1	5	33	1	2	0.174	1.21491	7.27736	0.098	40.6208	22.2393
P15	1	1	5	34	1	0	0.158	1.48993	7.67052	0.099	60.5584	26.0989
P15	1	1	5	35	1	3	0.144	1.12763	6.84351	0.066	52.6149	19.3778
P15	1	1	5	36	0	1	0.105	1.16809	6.1556	0.098	56.3078	12.3144
P15	1	1	5	37	0	2	0.038	1.83886	3.49422	0.064	45.3768	20.9927
P15	1	1	5	38	0	0	0.083	0.88747	5.18705	0.06	65.9121	11.1339
P15	1	1	5	39	0	0	0.054	1.74857	3.828	0.077	43.3497	14.8493
P15	1	1	5	40	0	3	0.076	1.04606	3.89492	0.072	42.4361	15.0591
P15	1	1	5	41	1	1	0.352	1.22319	6.32207	0.118	29.2038	17.0806
P15	1	1	5	42	1	2	0.156	1.71478	6.37667	0.084	47.3856	20.7836
P15	1	1	5	43	1	0	0.16	1.26902	7.16461	0.081	46.6174	18.3913
P15	1	1	5	44	1	0	0.192	2.89705	6.12989	0.144	33.0405	16.0434
P15	1	1	5	45	1	0	0.228	1.54005	7.50555	0.132	36.5776	22.2197
P15	1	1	5	46	1	3	0.172	0.599454	8.08321	0.088	61.7201	29.3807
P15	1	1	5	47	0	1	0.07	1.89592	4.2115	0.074	35.9273	12.7871
P15	1	1	5	48	0	2	0.069	1.63905	4.09553	0.057	40.3289	12.1955
P15	1	1	5	49	0	0	0.09	1.00944	3.34242	0.062	28.6188	10.542
P15	1	1	5	50	0	0	0.09	1.75906	4.90594	0.096	41.9993	12.9273
P15	1	1	5	51	0	0	0.07	2.47704	4.75757	0.123	40.5526	11.9856
P15	1	1	5	52	0	3	0.126	1.0183	4.43829	0.091	34.438	9.52045
P15	1	1	5	53	1	1	0.218	1.42658	6.63182	0.096	47.7121	19.9036
P15	1	1	5	54	1	2	0.229	0.536172	6.52437	0.107	38.423	22.949
P15	1	1	5	55	1	0	0.135	1.40031	6.37597	0.063	44.3608	22.7178
P15	1	1	5	56	1	3	0.148	2.07541	6.74884	0.08	47.6182	25.1653
P15	1	1	5	57	0	1	0.069	2.86166	5.73071	0.132	50.552	15.6493
P15	1	1	5	58	0	2	0.107	1.64651	4.49206	0.123	31.5729	11.89
P15	1	1	5	59	0	0	0.045	2.58362	4.22946	0.084	41.6408	18.8121
P15	1	1	5	60	0	0	0.073	1.22416	3.41912	0.071	33.5319	10.9678
P15	1	1	5	61	0	0	0.057	1.92067	3.64322	0.079	32.517	14.4746
P15	1	1	5	62	0	0	0.12	1.7502	4.93599	0.131	40.2192	9.61875
P15	1	1	5	63	0	3	0.046	2.04555	3.70978	0.09	38.5267	18.3693
P15	1	1	5	64	1	1	0.186	1.40544	4.64137	0.099	29.4988	18.4939
P15	1	1	5	65	1	2	0.113	1.87703	7.91531	0.08	63.6512	27.9475
P15	1	1	5	66	1	0	0.149	1.63757	7.13243	0.083	54.3922	18.5832
P15	1	1	5	67	1	0	0.133	2.93191	9.11054	0.107	66.0871	23.7538
P15	1	1	5	68	1	0	0.154	2.85593	8.7837	0.159	45.6302	24.4786
P15	2	1	5	1	1	0	0.342	1.24547	6.7415	0.178	38.8094	15.0668
P15	2	1	5	2	1	0	0.219	1.25985	9.01773	0.123	50.0387	22.2461
P15	2	1	5	3	1	0	0.216	1.45055	8.28054	0.138	51.2487	17.4117
P15	2	1	5	4	1	3	0.222	0.732352	8.27588	0.121	52.561	22.4688
P15	2	1	5	5	0	1	0.063	2.37243	4.4384	0.115	36.7744	15.0355
P15	2	1	5	6	0	2	0.088	1.05036	2.9143	0.08	25.6342	13.7471
P15	2	1	5	7	0	0	0.077	2.80299	3.79255	0.159	16.0965	9.90181
P15	2	1	5	8	0	0	0.136	0.604684	3.13318	0.1	21.7333	13.6009
P15	2	1	5	9	0	3	0.102	1.22143	3.34987	0.094	26.4775	9.27572
P15	2	1	5	10	1	1	0.251	0.924809	4.65199	0.141	34.7199	16.4173
P15	2	1	5	11	1	2	0.244	0.407921	7.84932	0.13	44.4739	22.0021
P15	2	1	5	12	1	0	0.211	0.592157	8.45812	0.111	50.544	22.9986
P15	2	1	5	13	1	0	0.15	1.78945	7.52763	0.103	49.2933	21.9055
P15	2	1	5	14	1	3	0.24	0.863909	7.64166	0.134	41.9313	23.0968
P15	2	1	5	15	0	1	0.079	3.42587	7.01691	0.138	48.8888	10.2742
P15	2	1	5	16	0	2	0.08	1.80832	2.6492	0.113	17.43	12.6256
P15	2	1	5	17	0	0	0.096	0.910097	3.30871	0.096	28.6188	14.0967
P15	2	1	5	18	0	0	0.081	1.83975	3.3748	0.083	29.9983	11.0436
P15	2	1	5	19	0	3	0.091	1.37444	3.56069	0.094	27.1752	11.212
P15	2	1	5	20	1	1	0.319	0.422222	4.39423	0.139	22.8758	18.7157
P15	2	1	5	21	1	2	0.265	0.534635	5.65335	0.132	32.4112	18.3945
P15	2	1	5	22	1	0	0.126	3.66113	8.12808	0.128	53.9154	25.9578
P15	2	1	5	23	1	0	0.207	0.485535	7.09923	0.112	40.9847	20.2152
P15	2	1	5	24	1	0	0.177	0.427432	6.1965	0.074	42.9619	20.9303
P15	2	1	5	25	1	0	0.167	1.45544	7.04062	0.111	43.76	28.4337
P15	2	1	5	26	1	3	0.206	2.4832	5.55256	0.102	39.759	24.6562
P15	2	1	5	27	0	1	0.08	1.23598	4.06462	0.065	38.1778	12.9513
P15	2	1	5	28	0	2	0.043	2.9119	3.83431	0.126	24.7388	18.5455
P15	2	1	5	29	0	0	0.071	2.41124	4.09167	0.125	25.8423	16.1283
P15	2	1	5	30	0	3	0.095	1.52087	3.58022	0.118	28.0009	14.5288
P15	2	1	5	31	1	1	0.224	1.65638	5.41138	0.135	32.6177	20.0743
P15	2	1	5	32	1	2	0.203	0.783006	7.05524	0.111	44.5557	25.2793
P15	2	1	5	33	1	0	0.21	0.840823	6.04862	0.109	35.4414	27.9838
P15	2	1	5	34	1	0	0.287	0.395165	8.43742	0.106	51.217	27.3612
P15	2	1	5	35	1	3	0.192	0.978678	7.24563	0.119	40.1648	25.6973
P15	2	1	5	36	0	1	0.068	1.96707	5.4162	0.1	54.2542	18.9868
P15	2	1	5	37	0	2	0.051	2.56321	4.42163	0.119	38.466	17.4251
P15	2	1	5	38	0	0	0.109	1.13354	5.13574	0.108	41.418	18.7604
P15	2	1	5	39	0	0	0.056	2.38884	3.46435	0.117	24.1408	13.6834
P15	2	1	5	40	0	3	0.035	3.20356	4.67459	0.099	42.702	22.1184
P15	2	1	5	41	1	1	0.21	0.702574	5.43878	0.116	37.6631	17.6707
P15	2	1	5	42	1	2	0.116	3.64171	7.36857	0.138	39.9773	28.8243
P15	2	1	5	43	1	0	0.141	2.84582	7.96582	0.101	51.6079	23.165
P15	2	1	5	44	1	0	0.105	4.02788	6.91234	0.118	44.2903	29.981
P15	2	1	5	45	1	3	0.156	1.56554	8.95472	0.115	69.235	27.4973
P15	2	1	5	46	0	1	0.072	1.33014	4.48447	0.069	48.3681	14.8863
P15	2	1	5	47	0	2	0.062	2.81687	4.24548	0.105	23.8533	13.3794
P15	2	1	5	48	0	0	0.052	1.55487	3.025	0.073	30.8917	16.2253
P15	2	1	5	49	0	0	0.05	2.41753	3.88999	0.107	34.9935	17.1096
P15	2	1	5	50	0	0	0.047	1.79052	3.22011	0.083	31.8686	18.1768
P15	2	1	5	51	0	0	0.049	1.5771	3.08199	0.08	34.563	16.4846
P15	2	1	5	52	0	3	0.098	0.709418	3.35503	0.088	29.7164	16.2613
P15	2	1	5	53	1	1	0.248	0.809108	4.88711	0.097	29.0069	18.9402
P15	2	1	5	54	1	2	0.18	1.15145	6.77763	0.094	42.1339	27.5541
P15	2	1	5	55	1	0	0.124	4.48912	6.99641	0.115	43.8542	28.5555
P15	2	1	5	56	1	0	0.153	3.64944	8.83723	0.133	52.8955	23.6191
P15	2	1	5	57	1	3	0.147	1.54612	5.84147	0.092	41.1811	22.8673
P15	2	1	5	58	0	1	0.039	2.30367	3.66937	0.082	36.8882	19.4645
P15	2	1	5	59	0	2	0.07	1.16588	3.29969	0.062	31.9183	11.389
P15	2	1	5	60	0	0	0.081	1.00401	3.59168	0.071	37.3163	12.1851
P15	2	1	5	61	0	3	0.074	0.955425	3.14705	0.075	32.9824	16.014
P15	2	1	5	62	1	1	0.204	2.02546	6.14583	0.132	31.1708	16.5501
P15	2	1	5	63	1	2	0.212	0.569306	7.03875	0.106	46.4547	38.0637
P15	2	1	5	64	1	0	0.124	3.12438	9.25261	0.099	70.1497	38.8373
P15	2	1	5	65	1	0	0.111	3.78388	8.11525	0.118	49.4535	28.7952
P15	2	1	5	66	1	0	0.239	0.695099	6.6836	0.115	45.3243	26.2337
P15	2	1	5	67	1	0	0.114	3.37506	6.42972	0.113	39.4984	25.6568
P15	3	1	1	1	0	0	0.074	2.60841	5.10559	0.112	39.8737	13.1522
P15	3	1	1	2	0	0	0.034	3.76127	4.58263	0.134	29.3399	22.0806
P15	3	1	1	3	0	0	0.035	4.25323	5.22534	0.134	39.9175	23.3031
P15	3	1	1	4	0	3	0.051	3.85064	5.36525	0.127	42.8416	16.1535
P15	3	1	1	5	1	1	0.201	3.472	5.78126	0.155	43.9251	17.9
P15	3	1	1	6	1	2	0.181	2.71093	7.14221	0.139	43.959	26.2034
P15	3	1	1	7	1	0	0.096	3.31798	7.80003	0.101	65.3366	40.3653
P15	3	1	1	8	1	0	0.103	5.62802	10.728	0.137	75.4272	33.0064
P15	3	1	1	9	1	3	0.104	3.41058	6.69626	0.11	43.9525	32.0874
P15	3	1	1	10	0	1	0.075	1.10142	3.45185	0.057	37.4158	12.2696
P15	3	1	1	11	0	2	0.066	2.96812	4.58021	0.122	26.4119	13.2386
P15	3	1	1	12	0	0	0.086	1.68674	3.08893	0.11	23.8467	11.4459
P15	3	1	1	13	0	0	0.076	2.21569	3.56577	0.117	25.212	11.309
P15	3	1	1	14	0	0	0.109	0.965502	3.74607	0.098	29.291	11.4508
P15	3	1	1	15	0	0	0.055	2.29132	3.14242	0.115	18.2155	14.6642
P15	3	1	1	16	0	3	0.062	1.07464	3.29574	0.067	39.1162	14.0228
P15	3	1	1	17	1	1	0.216	1.65132	4.42459	0.091	39.5723	21.7706
P15	3	1	1	18	1	2	0.133	2.807	6.04974	0.124	40.034	29.9259
P15	3	1	1	19	1	0	0.108	3.57847	7.6377	0.119	52.7819	33.5312
P15	3	1	1	20	1	0	0.135	2.37499	7.8565	0.11	51.4994	26.5503
P15	3	1	1	21	1	3	0.122	2.70858	7.35892	0.096	55.9502	26.389
P15	3	1	1	22	0	1	0.048	2.44608	4.33869	0.104	43.8051	19.572
P15	3	1	1	23	0	2	0.085	2.81715	5.34161	0.118	32.0813	10.8068
P15	3	1	1	24	0	0	0.08	1.24957	3.57358	0.08	44.2381	13.4671
P15	3	1	1	25	0	3	0.059	1.4699	3.5112	0.079	36.9653	14.8464
P15	3	1	1	26	1	1	0.171	1.68412	4.29764	0.083	31.4927	24.5374
P15	3	1	1	27	1	2	0.101	2.99685	5.76132	0.098	36.2973	38.2972
P15	3	1	1	28	1	0	0.102	3.56317	6.58137	0.108	43.292	29.2453
P15	3	1	1	29	1	0	0.124	3.26054	7.60663	0.114	53.7088	26.6914
P15	3	1	1	30	1	3	0.176	1.08337	5.86408	0.094	35.7764	22.8628
P15	3	1	1	31	0	1	0.061	2.64499	4.98516	0.094	48.1813	13.5042
P15	3	1	1	32	0	2	0.077	1.86811	3.63028	0.097	26.5389	12.5013
P15	3	1	1	33	0	0	0.077	2.46141	7.29954	0.092	77.8543	11.5821
P15	3	1	1	34	0	0	0.045	2.77869	4.43963	0.106	40.6693	18.5101
P15	3	1	1	35	0	3	0.057	1.12701	3.16409	0.057	37.8445	16.1864
P15	3	1	1	36	1	1	0.159	1.26189	4.74256	0.091	31.8042	23.8897
P15	3	1	1	37	1	2	0.109	2.55417	7.00946	0.092	61.2081	28.5942
P15	3	1	1	38	1	0	0.116	1.46451	6.80427	0.068	65.1733	34.7562
P15	3	1	1	39	1	3	0.13	2.08604	6.04423	0.099	45.5075	25.8836
P15	3	1	1	40	0	1	0.076	3.15917	6.08176	0.15	40.3033	13.7501
P15	3	1	1	41	0	2	0.04	4.59667	5.5251	0.138	33.0982	20.0482
P15	3	1	1	42	0	0	0.107	1.53268	4.41346	0.111	33.9674	14.6006
P15	3	1	1	43	0	0	0.046	2.16407	4.12868	0.072	44.9912	17.7168
P15	3	1	1	44	0	3	0.048	1.90562	3.87601	0.07	45.4244	16.8623
P15	3	1	1	45	1	1	0.127	0.930874	4.42496	0.059	45.6691	26.5991
P15	3	1	1	46	1	2	0.132	1.20882	5.79207	0.063	47.7492	23.6006
P15	3	1	1	47	1	0	0.171	1.09353	7.03091	0.103	48.358	26.3945
P15	3	1	1	48	1	3	0.108	1.39504	5.48679	0.066	43.8183	31.0881
P15	3	1	1	49	0	1	0.09	1.00546	3.73167	0.052	49.5497	14.0897
P15	3	1	1	50	0	2	0.034	2.68334	3.69107	0.115	32.9782	22.8622
P15	3	1	1	51	0	0	0.033	3.19635	4.59092	0.081	43.7933	23.8131
P15	3	1	1	52	0	0	0.073	1.59449	3.87071	0.09	33.919	14.4411
P15	3	1	1	53	0	0	0.078	0.860084	3.63237	0.043	40.1971	12.715
P15	3	1	1	54	0	3	0.041	1.42974	2.97795	0.051	40.581	20.0826
P15	3	1	1	55	1	1	0.114	1.93463	5.86449	0.071	44.6543	27.3556
P15	3	1	1	56	1	2	0.123	1.80406	6.62359	0.091	48.0531	31.1763
P15	3	1	1	57	1	0	0.109	2.87677	7.1658	0.09	46.0324	27.6339
P15	3	1	1	58	1	3	0.115	3.45704	8.28274	0.1	50.9676	27.2778
P15	3	1	1	59	0	1	0.052	2.74584	5.20948	0.067	53.0101	17.9921
P15	3	1	1	60	0	2	0.092	0.922198	4.96631	0.068	55.7827	11.9238
P15	3	1	1	61	0	0	0.033	5.09379	6.50685	0.117	45.973	23.9827
P15	3	1	1	62	0	0	0.053	1.40282	2.98029	0.053	32.1877	14.9907
P15	3	1	1	63	0	0	0.079	1.18368	3.54131	0.071	36.7055	11.6938
P15	3	1	5	1	1	0	0.257	2.65668	6.00836	0.182	31.8858	17.0869
P15	3	1	5	2	1	0	0.185	4.60702	7.29074	0.207	29.4916	17.2621
P15	3	1	5	3	1	0	0.155	3.03556	7.72515	0.119	53.2772	24.9327
P15	3	1	5	4	1	0	0.088	7.63676	9.71491	0.162	50.9646	33.2103
P15	3	1	5	5	1	3	0.09	6.60472	11.0396	0.113	89.6605	42.9438
P15	3	1	5	6	0	1	0.058	2.04281	4.60154	0.079	46.8645	14.7847
P15	3	1	5	7	0	2	0.05	2.42105	4.21404	0.087	36.1475	16.2073
P15	3	1	5	8	0	0	0.037	2.56383	4.15463	0.08	44.932	21.1678
P15	3	1	5	9	0	3	0.066	2.10684	4.02433	0.089	38.7619	11.4696
P15	3	1	5	10	1	1	0.208	1.19774	4.44578	0.103	29.7503	19.743
P15	3	1	5	11	1	2	0.193	3.73285	6.68829	0.173	35.71	23.4119
P15	3	1	5	12	1	0	0.16	2.15436	6.16228	0.107	38.8779	31.9862
P15	3	1	5	13	1	3	0.168	0.790146	7.04838	0.108	48.2574	34.4211
P15	3	1	5	14	0	1	0.034	3.50179	5.03246	0.1	50.8701	23.5216
P15	3	1	5	15	0	2	0.038	3.00924	4.57956	0.091	45.5903	20.7842
P15	3	1	5	16	0	0	0.077	3.44681	6.65772	0.107	58.2646	12.8101
P15	3	1	5	17	0	0	0.041	2.16819	3.66446	0.084	39.1021	19.3812
P15	3	1	5	18	0	3	0.035	2.49159	3.48881	0.083	30.4673	22.0442
P15	3	1	5	19	1	1	0.137	1.68931	5.70079	0.084	47.4942	26.8426
P15	3	1	5	20	1	2	0.149	1.9925	5.4066	0.081	41.7395	28.027
P15	3	1	5	21	1	0	0.133	2.05228	6.00595	0.106	37.7074	26.1569
P15	3	1	5	22	1	0	0.138	3.42868	6.07255	0.14	33.7722	33.8902
P15	3	1	5	23	1	0	0.108	2.03656	5.532	0.082	43.1748	30.1034
P15	3	1	5	24	1	3	0.108	3.78195	5.99617	0.099	48.93	33.8993
P15	3	1	5	25	0	1	0.043	1.96216	4.04642	0.065	53.0533	19.6857
P15	3	1	5	26	0	2	0.037	3.0182	4.08546	0.102	32.3949	21.4297
P15	3	1	5	27	0	0	0.045	2.17689	3.34035	0.115	27.4636	18.1988
P15	3	1	5	28	0	0	0.054	2.22409	4.21281	0.086	42.266	14.2685
P15	3	1	5	29	0	3	0.039	3.72992	5.39179	0.099	52.9487	19.845
P15	3	1	5	30	1	1	0.166	2.03307	5.99753	0.107	34.0153	26.9046
P15	3	1	5	31	1	2	0.094	2.3783	5.55753	0.074	41.1655	28.875
P15	3	1	5	32	1	0	0.12	1.87313	5.62275	0.079	42.3701	25.01
P15	3	1	5	33	1	0	0.091	5.15201	8.29937	0.113	56.8918	33.3317
P15	3	1	5	34	1	3	0.131	0.920448	4.63418	0.076	32.5383	37.2128
P15	3	1	5	35	0	1	0.034	2.32899	3.76864	0.079	44.3375	22.7461
P15	3	1	5	36	0	2	0.075	1.68394	3.44695	0.069	34.3909	12.2544
P15	3	1	5	37	0	0	0.028	3.73458	4.53522	0.085	39.0686	26.3513
P15	3	1	5	38	0	3	0.038	2.79407	4.07457	0.077	34.4971	20.7489
P15	3	1	5	39	1	1	0.128	1.74137	4.87425	0.077	37.0055	23.4046
P15	3	1	5	40	1	2	0.147	0.692503	4.23407	0.074	30.6633	26.9436
P15	3	1	5	41	1	0	0.099	1.26782	5.98714	0.06	59.6548	38.6276
P15	3	1	5	42	1	0	0.139	1.18671	5.22307	0.084	37.4476	25.8849
P15	3	1	5	43	1	0	0.113	1.48629	6.19858	0.059	51.5468	30.4442
P15	3	1	5	44	1	3	0.174	0.282261	4.90366	0.074	34.4765	25.1395
P15	3	1	5	45	0	1	0.042	1.9482	3.52471	0.068	44.4549	19.807
P15	3	1	5	46	0	2	0.076	1.21604	3.08697	0.074	26.9825	11.0621
P15	3	1	5	47	0	0	0.057	1.5998	3.37936	0.075	32.7455	15.0142
P15	3	1	5	48	0	3	0.056	3.40942	5.03789	0.126	37.5473	14.412
P15	3	1	5	49	1	1	0.279	2.5326	7.11586	0.158	34.1997	17.6643
P15	3	1	5	50	1	2	0.137	1.84547	7.27927	0.085	54.1568	20.6752
P15	3	1	5	51	1	0	0.157	0.99514	5.37645	0.081	37.1363	27.2393
P15	3	1	5	52	1	0	0.17	0.419784	6.07015	0.087	56.0458	35.9222
P15	3	1	5	53	1	3	0.078	6.15697	10.613	0.12	92.0477	51.2487
P15	3	1	5	54	0	1	0.052	2.23593	4.54453	0.087	48.8245	17.3521
P15	3	1	5	55	0	2	0.067	2.50165	3.71054	0.113	24.001	12.4219
P15	3	1	5	56	0	0	0.059	1.93953	3.56658	0.082	35.7197	16.154
P15	3	1	5	57	0	0	0.051	2.01043	3.90587	0.079	39.0905	16.5047
P15	3	1	5	58	0	0	0.058	1.84822	3.93806	0.079	39.4504	14.0352
P15	3	1	5	59	0	0	0.03	3.38634	4.81203	0.086	51.0552	25.5917
P15	3	1	5	60	0	3	0.055	1.85706	3.62762	0.076	34.9145	14.1599
P15	3	1	5	61	1	1	0.139	1.87489	5.30406	0.084	41.663	26.353
P15	3	1	5	62	1	2	0.157	0.824121	5.10523	0.072	44.5624	31.7475
P15	3	1	5	63	1	0	0.122	1.49268	4.88033	0.075	38.7217	27.7803
P15	3	1	5	64	1	0	0.137	1.78559	5.47011	0.087	43.6366	20.5569
P15	3	1	5	65	1	0	0.117	1.15678	4.92774	0.064	40.2775	36.1192
P18	1	1	1	1	0	0	0.168	2.81543	7.39781	0.212	35.1048	8.65482
P18	1	1	1	2	0	0	0.082	2.16492	4.18297	0.141	33.8027	9.89869
P18	1	1	1	3	0	0	0.136	1.74138	6.80863	0.11	43.3093	8.21811
P18	1	1	1	4	0	0	0.067	9.62637	10.9471	0.359	22.5387	15.2206
P18	1	1	1	5	0	0	0.112	2.8966	7.2494	0.151	44.2465	9.96608
P18	1	1	1	6	0	3	0.071	5.37271	6.79522	0.185	21.8336	14.993
P18	1	1	1	7	1	1	0.271	1.4142	9.77054	0.122	43.3819	22.2307
P18	1	1	1	8	1	2	0.276	3.09658	14.3066	0.265	56.5247	32.5802
P18	1	1	1	9	1	0	0.347	2.3471	15.2195	0.29	58.2259	26.7526
P18	1	1	1	10	1	0	0.328	0.608113	11.0542	0.2	56.1991	21.349
P18	1	1	1	11	1	3	0.266	2.50134	11.6043	0.222	53.8474	26.7505
P18	1	1	1	12	0	1	0.138	3.13346	7.51797	0.174	39.7193	9.77813
P18	1	1	1	13	0	2	0.091	3.4911	6.08774	0.143	42.1042	15.0623
P18	1	1	1	14	0	0	0.16	2.12823	7.62041	0.158	40.6301	9.35725
P18	1	1	1	15	0	3	0.083	10.8595	14.7708	0.343	52.8071	16.6046
P18	1	1	1	16	1	1	0.296	6.70687	14.0075	0.26	51.0054	20.4412
P18	1	1	1	17	1	2	0.618	0.133523	19.1495	0.226	75.2136	26.8536
P18	1	1	1	18	1	0	0.157	8.93206	17.676	0.245	62.8452	37.7547
P18	1	1	1	19	1	3	0.185	8.27414	17.5607	0.263	63.1885	40.6026
P18	1	1	1	20	0	1	0.052	12.7585	15.5253	0.249	57.7464	14.8492
P18	1	1	1	21	0	2	0.067	9.13736	10.3964	0.293	26.6113	15.7527
P18	1	1	1	22	0	0	0.171	2.33578	6.48491	0.192	36.5548	9.86665
P18	1	1	1	23	0	3	0.097	8.29825	11.2053	0.245	37.0704	11.308
P18	1	1	1	24	1	1	0.369	6.70656	14.8762	0.228	45.7067	23.498
P18	1	1	1	25	1	2	0.233	7.47214	17.858	0.268	62.7763	15.6777
P18	1	1	1	26	1	0	0.128	13.7763	17.1528	0.286	33.9704	33.8444
P18	1	1	1	27	1	0	0.15	11.794	15.8793	0.314	46.0044	25.8793
P18	1	1	1	28	1	0	0.147	13.1631	15.7276	0.36	39.1235	41.1376
P18	1	1	1	29	1	3	0.162	5.86566	13.832	0.213	53.676	26.9055
P18	1	1	1	30	0	1	0.042	12.8925	14.3407	0.28	41.5951	22.3241
P18	1	1	1	31	0	2	0.1	3.19557	6.02322	0.142	42.7388	12.5247
P18	1	1	1	32	0	0	0.202	2.41628	10.094	0.176	46.2829	11.6246
P18	1	1	1	33	0	3	0.061	11.1954	13.1034	0.266	53.7416	15.0974
P18	1	1	1	34	1	1	0.276	8.3714	15.634	0.324	53.8801	18.285
P18	1	1	1	35	1	2	0.204	6.74193	16.2587	0.237	63.2199	22.0764
P18	1	1	1	36	1	0	0.263	5.54386	22.2204	0.214	100.085	27.1677
P18	1	1	1	37	1	0	0.123	8.75373	15.109	0.216	56.7895	28.9354
P18	1	1	1	38	1	0	0.125	15.5845	16.997	0.4	22.5758	32.8631
P18	1	1	1	39	1	3	0.084	13.9772	17.2793	0.281	49.4116	33.9598
P18	1	1	1	40	0	1	0.089	4.75261	8.46393	0.174	47.3523	9.80174
P18	1	1	1	41	0	2	0.105	4.20629	7.62141	0.213	37.6158	11.2081
P18	1	1	1	42	0	0	0.091	3.64423	5.96764	0.194	28.4188	10.2801
P18	1	1	1	43	0	3	0.22	0.335423	5.89126	0.161	40.2699	10.6215
P18	1	1	1	44	1	1	0.186	7.87933	13.2783	0.273	49.2957	20.0832
P18	1	1	1	45	1	2	0.221	1.26226	11.6265	0.133	62.9933	18.1986
P18	1	1	1	46	1	0	0.352	3.81068	12.6959	0.346	49.5453	25.703
P18	1	1	1	47	1	0	0.404	1.10558	10.1194	0.299	37.3222	26.6453
P18	1	1	1	48	1	0	0.189	3.63652	10.3964	0.178	43.2331	24.006
P18	1	1	1	49	1	3	0.188	1.58216	9.23673	0.134	50.0516	25.3437
P18	1	1	1	50	0	1	0.137	0.97234	7.02264	0.107	57.796	8.58853
P18	1	1	1	51	0	2	0.102	1.69865	4.17288	0.133	33.9741	9.87511
P18	1	1	1	52	0	0	0.108	4.00664	6.12143	0.23	35.2252	9.22219
P18	1	1	1	53	0	0	0.077	7.75786	9.88242	0.184	44.7229	14.6038
P18	1	1	1	54	0	3	0.085	6.41864	9.98871	0.181	50.5111	15.7131
P18	1	1	1	55	1	1	0.185	5.52057	15.4744	0.199	72.4032	18.283
P18	1	1	1	56	1	2	0.165	6.27829	14.1332	0.2	57.6097	25.0285
P18	1	1	1	57	1	0	0.084	12.0338	17.3543	0.266	76.0551	46.3254
P18	1	1	1	58	1	3	0.131	11.6449	15.9041	0.299	56.1067	24.569
P18	1	1	1	59	0	1	0.062	13.25	15.4573	0.273	46.7037	17.2732
P18	1	1	1	60	0	2	0.094	5.04177	7.61493	0.127	47.7459	13.3366
P18	1	1	1	61	0	0	0.128	3.11244	7.72086	0.156	48.7768	8.97295
P18	1	1	1	62	0	0	0.163	1.3035	8.64424	0.137	54.3374	10.3839
P18	1	1	5	1	1	0	0.299	3.60027	12.4035	0.27	38.2208	16.6293
P18	1	1	5	2	1	0	0.401	0.868852	13.7749	0.337	52.8681	36.3762
P18	1	1	5	3	1	0	0.388	0.354764	12.5397	0.228	54.8619	19.5229
P18	1	1	5	4	1	0	0.153	11.4619	17.3409	0.28	54.6029	24.4574
P18	1	1	5	5	1	0	0.153	7.87986	13.4873	0.221	55.6354	31.5357
P18	1	1	5	6	1	0	0.09	12.0572	14.964	0.301	50.9182	34.5686
P18	1	1	5	7	1	3	0.107	3.45287	7.8701	0.129	49.6929	36.242
P18	1	1	5	8	0	1	0.187	2.13045	11.6496	0.199	63.9639	16.2117
P18	1	1	5	9	0	2	0.16	0.854434	4.79002	0.131	32.4153	7.4962
P18	1	1	5	10	0	0	0.121	4.04397	7.73841	0.239	34.1931	10.5971
P18	1	1	5	11	0	0	0.172	1.3932	7.38606	0.166	43.0668	8.74479
P18	1	1	5	12	0	3	0.184	0.740115	4.87399	0.16	29.1708	10.4699
P18	1	1	5	13	1	1	0.432	0.629075	13.3629	0.266	47.4597	15.214
P18	1	1	5	14	1	2	0.156	7.82063	15.3616	0.283	57.8425	30.8668
P18	1	1	5	15	1	0	0.297	3.79993	14.1247	0.27	43.7271	13.471
P18	1	1	5	16	1	3	0.155	8.00299	12.9842	0.236	44.7535	23.1361
P18	1	1	5	17	0	1	0.136	4.67022	10.4519	0.265	59.1057	14.7023
P18	1	1	5	18	0	2	0.25	6.97347	17.1885	0.38	79.2887	10.7213
P18	1	1	5	19	0	0	0.078	2.98815	6.07408	0.163	44.7296	14.2357
P18	1	1	5	20	0	0	0.26	0.523558	8.65063	0.203	42.6061	12.1643
P18	1	1	5	21	0	0	0.103	6.0466	8.4663	0.211	30.974	7.64156
P18	1	1	5	22	0	3	0.06	6.43067	8.67042	0.252	41.3955	15.3608
P18	1	1	5	23	1	1	0.26	7.46936	14.8375	0.332	36.8185	20.3147
P18	1	1	5	24	1	2	0.199	7.17936	15.0073	0.285	46.8141	20.4764
P18	1	1	5	25	1	0	0.151	8.96142	12.5882	0.299	36.0686	23.1657
P18	1	1	5	26	1	0	0.133	15.1917	17.0653	0.28	53.6689	26.353
P18	1	1	5	27	1	3	0.167	7.79325	10.5832	0.308	34.8617	27.9243
P18	1	1	5	28	0	1	0.083	9.24397	12.6858	0.302	52.0303	14.7939
P18	1	1	5	29	0	2	0.255	0.868662	8.28842	0.221	48.745	5.87287
P18	1	1	5	30	0	0	0.091	5.95675	8.62373	0.242	34.7768	10.1479
P18	1	1	5	31	0	3	0.113	4.83068	7.37882	0.173	32.0374	8.85349
P18	1	1	5	32	1	1	0.355	1.95064	8.74522	0.222	58.9219	16.414
P18	1	1	5	33	1	2	0.15	9.79443	12.7065	0.304	34.2347	31.7443
P18	1	1	5	34	1	0	0.154	9.17933	14.4313	0.249	51.5362	23.1692
P18	1	1	5	35	1	3	0.132	11.2535	16.5297	0.314	56.9247	23.8285
P18	1	1	5	36	0	1	0.126	4.44889	10.2691	0.232	52.056	8.05068
P18	1	1	5	37	0	2	0.085	3.96784	6.44532	0.144	36.7123	9.94033
P18	1	1	5	38	0	0	0.182	2.06537	8.8524	0.208	48.2346	11.8816
P18	1	1	5	39	0	0	0.167	1.47695	10.3631	0.158	80.3838	15.5757
P18	1	1	5	40	0	3	0.154	1.27465	7.34176	0.153	48.1714	17.7085
P18	1	1	5	41	1	1	0.163	4.5982	10.664	0.168	46.4524	28.0977
P18	1	1	5	42	1	2	0.204	7.33214	11.1758	0.231	49.4641	21.4278
P18	1	1	5	43	1	0	0.281	0.533817	15.9092	0.167	83.8124	21.1167
P18	1	1	5	44	1	0	0.137	6.45707	13.9033	0.255	73.8068	24.8503
P18	1	1	5	45	1	0	0.155	6.77616	14.2566	0.208	57.0849	25.5612
P18	1	1	5	46	1	3	0.08	14.0896	17.3597	0.251	51.0626	36.5244
P18	1	1	5	47	0	1	0.059	7.35973	9.93328	0.22	45.5343	13.5714
P18	1	1	5	48	0	2	0.058	7.26835	10.0584	0.239	53.7462	14.1013
P18	1	1	5	49	0	0	0.061	2.49535	4.69867	0.092	41.3841	14.7248
P18	1	1	5	50	0	0	0.072	4.03529	6.60513	0.13	43.1634	11.3173
P18	1	1	5	51	0	0	0.096	7.58718	10.6332	0.256	40.2719	10.5087
P18	1	1	5	52	0	3	0.105	6.58619	9.64796	0.243	37.1054	9.59574
P18	1	1	5	53	1	1	0.204	7.23712	12.3945	0.281	37.5943	24.5391
P18	1	1	5	54	1	2	0.213	1.61384	9.18675	0.135	65.9767	18.6309
P18	1	1	5	55	1	0	0.109	15.2998	18.1286	0.31	54.6608	36.7584
P18	1	1	5	56	1	3	0.164	2.34104	11.1257	0.138	62.8467	31.0087
P18	1	1	5	57	0	1	0.069	6.01898	9.35722	0.264	54.2534	12.4622
P18	1	1	5	58	0	2	0.163	1.15	4.97689	0.097	33.6867	11.2432
P18	1	1	5	59	0	0	0.189	1.19417	7.93953	0.148	57.3181	12.8036
P18	1	1	5	60	0	0	0.117	8.51743	11.7564	0.272	50.6499	14.0016
P18	1	1	5	61	0	0	0.035	10.0871	10.7184	0.283	21.4507	24.5192
P18	1	1	5	62	0	0	0.186	0.964268	8.44738	0.139	54.2538	10.6977
P18	1	1	5	63	0	3	0.179	1.30766	7.93113	0.174	48.5	12.6349
P18	1	1	5	64	1	1	0.098	9.41274	13.5156	0.212	64.8835	33.2354
P18	1	1	5	65	1	2	0.109	7.13063	12.9644	0.194	58.7839	26.7925
P18	1	1	5	66	1	0	0.118	14.3068	18.5126	0.317	59.7436	28.1732
P18	1	1	5	67	1	0	0.135	12.5891	17.3864	0.282	43.2692	23.4949
P18	1	1	5	68	1	0	0.098	18.2593	22.9722	0.328	78.4525	39.2443
P18	2	1	5	1	1	0	0.091	15.269	20.6847	0.301	74.5474	31.8757
P18	2	1	5	2	1	0	0.109	11.6661	16.7966	0.254	68.8317	34.9249
P18	2	1	5	3	1	0	0.141	7.47098	14.2305	0.189	64.7079	36.1233
P18	2	1	5	4	1	3	0.115	6.41476	13.2694	0.186	68.3847	29.1621
P18	2	1	5	5	0	1	0.037	11.7095	13.458	0.257	51.5262	22.0571
P18	2	1	5	6	0	2	0.094	3.49674	7.25298	0.123	42.1373	13.8444
P18	2	1	5	7	0	0	0.065	3.73709	7.16521	0.117	55.7359	11.9872
P18	2	1	5	8	0	0	0.075	2.78007	5.44898	0.11	38.6804	11.6726
P18	2	1	5	9	0	3	0.069	3.3414	5.58185	0.145	36.5715	11.2311
P18	2	1	5	10	1	1	0.337	0.825845	10.6622	0.122	46.8534	22.6776
P18	2	1	5	11	1	2	0.205	4.94807	13.1307	0.184	54.9376	18.3234
P18	2	1	5	12	1	0	0.186	2.80121	12.028	0.173	60.2705	30.6265
P18	2	1	5	13	1	0	0.096	9.13689	15.2387	0.171	78.2398	37.9355
P18	2	1	5	14	1	3	0.259	0.936897	12.6545	0.195	63.4502	29.7212
P18	2	1	5	15	0	1	0.042	8.00939	10.0866	0.214	51.3753	19.0948
P18	2	1	5	16	0	2	0.072	2.37249	4.94905	0.099	42.5719	10.5882
P18	2	1	5	17	0	0	0.058	6.06412	7.58572	0.168	30.0876	12.9089
P18	2	1	5	18	0	0	0.132	4.36214	6.91955	0.241	24.906	12.5366
P18	2	1	5	19	0	3	0.052	6.87125	9.21102	0.169	49.412	15.5441
P18	2	1	5	20	1	1	0.147	6.99861	12.2862	0.182	52.677	22.0173
P18	2	1	5	21	1	2	0.223	3.05215	11.717	0.158	47.9407	18.7988
P18	2	1	5	22	1	0	0.107	8.25612	11.2913	0.162	49.6054	35.3079
P18	2	1	5	23	1	0	0.116	7.9469	12.9649	0.186	53.5013	27.4755
P18	2	1	5	24	1	0	0.274	0.958203	9.88762	0.184	44.4564	24.9398
P18	2	1	5	25	1	0	0.079	10.3263	13.2145	0.232	45.9556	40.4825
P18	2	1	5	26	1	3	0.134	4.10188	10.752	0.139	57.8101	31.6707
P18	2	1	5	27	0	1	0.097	3.01276	6.93632	0.151	49.8232	11.5898
P18	2	1	5	28	0	2	0.165	1.48658	4.70212	0.1	39.9986	9.83917
P18	2	1	5	29	0	0	0.08	6.36973	9.72707	0.153	46.6337	15.5132
P18	2	1	5	30	0	3	0.061	5.58186	8.12882	0.18	46.1316	12.3806
P18	2	1	5	31	1	1	0.163	4.41236	10.4002	0.155	51.8241	28.7049
P18	2	1	5	32	1	2	0.165	4.2826	15.2553	0.177	75.3441	36.0903
P18	2	1	5	33	1	0	0.107	10.9607	16.2751	0.212	74.7667	32.0353
P18	2	1	5	34	1	0	0.22	0.563715	14.0768	0.152	88.6157	38.5221
P18	2	1	5	35	1	3	0.146	4.51892	13.8366	0.15	85.3019	31.8731
P18	2	1	5	36	0	1	0.068	4.79565	7.78768	0.145	46.5019	13.881
P18	2	1	5	37	0	2	0.068	8.33886	12.2145	0.209	60.5533	16.6251
P18	2	1	5	38	0	0	0.044	7.34377	8.77873	0.184	34.6897	19.2264
P18	2	1	5	39	0	0	0.064	7.13165	9.72032	0.158	43.6511	15.6537
P18	2	1	5	40	0	3	0.05	7.14281	9.97149	0.194	63.994	17.5979
P18	2	1	5	41	1	1	0.086	11.6113	16.0291	0.197	78.0994	39.9664
P18	2	1	5	42	1	2	0.225	5.12238	14.0229	0.178	62.5718	24.6547
P18	2	1	5	43	1	0	0.199	4.11653	15.2115	0.204	69.4614	39.6622
P18	2	1	5	44	1	0	0.256	1.40095	12.5791	0.176	58.467	30.8977
P18	2	1	5	45	1	3	0.104	9.89111	17.2586	0.204	85.2528	32.5266
P18	2	1	5	46	0	1	0.045	9.54043	12.0829	0.212	64.8395	18.1081
P18	2	1	5	47	0	2	0.064	3.91045	6.56553	0.102	69.336	14.176
P18	2	1	5	48	0	0	0.075	2.71738	6.83284	0.094	65.3309	11.3451
P18	2	1	5	49	0	0	0.069	4.68908	7.89061	0.138	49.2785	17.4429
P18	2	1	5	50	0	0	0.069	2.78905	6.86697	0.105	60.5925	12.2797
P18	2	1	5	51	0	0	0.081	4.29708	6.54071	0.196	36.0117	14.3816
P18	2	1	5	52	0	3	0.174	0.495718	6.54986	0.124	42.468	12.5711
P18	2	1	5	53	1	1	0.156	6.56315	9.9615	0.218	44.2222	23.2939
P18	2	1	5	54	1	2	0.139	8.67193	16.4712	0.202	66.5129	31.1423
P18	2	1	5	55	1	0	0.161	7.22626	19.0044	0.25	89.2992	28.8882
P18	2	1	5	56	1	0	0.209	9.20551	20.7326	0.22	79.99	29.2735
P18	2	1	5	57	1	3	0.423	0.463865	16.8799	0.254	65.2338	24.6597
P18	2	1	5	58	0	1	0.026	17.8976	20.7947	0.323	115.742	35.3507
P18	2	1	5	59	0	2	0.074	6.95967	9.83779	0.208	49.4133	14.8308
P18	2	1	5	60	0	0	0.07	5.78561	7.51577	0.179	36.5379	12.9934
P18	2	1	5	61	0	3	0.045	8.89455	10.1323	0.215	35.2429	18.2553
P18	2	1	5	62	1	1	0.189	5.69037	13.1428	0.224	58.4292	26.2334
P18	2	1	5	63	1	2	0.127	11.0709	21.8628	0.253	103.212	30.1994
P18	2	1	5	64	1	0	0.11	10.5522	14.2023	0.22	59.5357	25.6315
P18	2	1	5	65	1	0	0.116	12.8982	15.6051	0.312	33.6039	32.8547
P18	2	1	5	66	1	0	0.111	11.8218	15.821	0.295	60.9536	40.1969
P18	2	1	5	67	1	0	0.096	12.9555	17.6472	0.232	72.6787	33.6739
P18	3	1	1	1	1	0	0.096	10.2521	12.0341	0.247	39.0639	33.3113
P18	3	1	1	2	1	0	0.173	8.90607	17.4395	0.229	63.9633	31.8338
P18	3	1	1	3	1	0	0.103	10.627	15.5717	0.17	86.6028	31.0713
P18	3	1	1	4	1	0	0.398	0.380488	15.7598	0.188	91.5648	31.6011
P18	3	1	1	5	1	0	0.07	15.2279	20.8538	0.194	107.104	47.5393
P18	3	1	1	6	1	0	0.081	9.27583	15.0707	0.138	77.2436	46.6838
P18	3	1	1	7	1	3	0.213	0.780693	16.5913	0.135	119.846	50.7887
P18	3	1	1	8	0	1	0.033	10.9066	13.3188	0.251	75.7321	24.7555
P18	3	1	1	9	0	2	0.058	5.67627	8.18906	0.136	63.6623	17.9167
P18	3	1	1	10	0	0	0.073	5.37842	7.71341	0.132	51.0005	15.2696
P18	3	1	1	11	0	0	0.038	6.66619	7.4855	0.157	28.8172	22.2693
P18	3	1	1	12	0	3	0.037	6.68282	7.7886	0.155	34.3249	21.5943
P18	3	1	1	13	1	1	0.128	6.18578	8.23554	0.154	33.1946	32.3636
P18	3	1	1	14	1	2	0.131	5.72326	10.0605	0.147	50.6252	29.1962
P18	3	1	1	15	1	0	0.101	11.4628	18.3519	0.182	114.867	34.3799
P18	3	1	1	16	1	3	0.106	10.4596	12.3054	0.281	26.7136	41.7585
P18	3	1	1	17	0	1	0.031	7.35656	8.84663	0.282	49.7244	24.9268
P18	3	1	1	18	0	2	0.036	4.75896	5.49343	0.144	26.2935	26.7941
P18	3	1	1	19	0	0	0.064	4.02461	5.96934	0.124	37.3368	13.948
P18	3	1	1	20	0	0	0.033	3.70897	4.69329	0.12	31.1876	28.415
P18	3	1	1	21	0	0	0.05	3.79915	5.11947	0.123	34.1652	16.0339
P18	3	1	1	22	0	3	0.046	7.55111	10.4456	0.15	67.7717	18.9636
P18	3	1	1	23	1	1	0.097	9.04586	13.115	0.19	53.7139	35.8754
P18	3	1	1	24	1	2	0.091	11.5764	13.5848	0.231	43.7748	34.3124
P18	3	1	1	25	1	0	0.085	6.82697	11.8398	0.174	68.9054	53.2994
P18	3	1	1	26	1	0	0.095	9.25442	13.6612	0.172	58.5886	39.5469
P18	3	1	1	27	1	3	0.13	5.61447	12.1709	0.136	69.8766	36.1398
P18	3	1	1	28	0	1	0.05	6.87281	9.8988	0.156	68.8759	16.9536
P18	3	1	1	29	0	2	0.047	6.78157	7.18675	0.162	14.8369	22.5321
P18	3	1	1	30	0	0	0.046	5.40972	6.03347	0.147	31.7961	17.082
P18	3	1	1	31	0	3	0.042	7.94477	11.475	0.166	91.0566	20.6068
P18	3	1	1	32	1	1	0.132	3.78347	6.82672	0.149	33.3097	26.958
P18	3	1	1	33	1	2	0.157	1.56435	7.91517	0.124	59.6243	36.6369
P18	3	1	1	34	1	0	0.105	8.31272	14.524	0.195	75.519	39.2832
P18	3	1	1	35	1	3	0.097	16.7633	21.423	0.221	85.8706	29.3393
P18	3	1	1	36	0	1	0.037	12.1804	14.4569	0.255	66.1363	21.4826
P18	3	1	1	37	0	2	0.051	8.19541	8.80282	0.232	16.6914	16.2189
P18	3	1	1	38	0	0	0.034	6.57446	8.43402	0.147	58.0158	24.6729
P18	3	1	1	39	0	0	0.081	4.36792	6.33066	0.166	29.4905	14.3538
P18	3	1	1	40	0	3	0.045	5.59801	7.1497	0.162	45.6766	19.6747
P18	3	1	1	41	1	1	0.13	6.76185	7.7044	0.182	23.9301	30.4663
P18	3	1	1	42	1	2	0.279	0.390396	13.6686	0.164	79.2092	33.2969
P18	3	1	1	43	1	0	0.101	8.65648	18.3184	0.195	111.203	38.8539
P18	3	1	1	44	1	0	0.065	15.3391	18.6054	0.234	56.3026	46.6444
P18	3	1	1	45	1	0	0.089	13.6495	17.6598	0.437	55.0087	34.2677
P18	3	1	1	46	1	3	0.108	6.18633	12.5518	0.176	86.3774	34.2624
P18	3	1	1	47	0	1	0.047	4.79191	7.85308	0.141	65.7437	19.943
P18	3	1	1	48	0	2	0.037	6.64419	7.58971	0.171	31.5919	22.372
P18	3	1	1	49	0	0	0.044	7.66427	8.28916	0.197	26.6401	17.6375
P18	3	1	1	50	0	0	0.036	5.49089	6.1556	0.159	20.9285	22.1579
P18	3	1	1	51	0	0	0.039	5.60291	7.57874	0.112	58.4276	22.8784
P18	3	1	1	52	0	3	0.088	3.46472	6.47086	0.122	45.3614	12.6636
P18	3	1	1	53	1	1	0.184	4.33574	9.36357	0.171	44.3586	24.6387
P18	3	1	1	54	1	2	0.082	11.7881	15.0615	0.185	68.6029	42.9979
P18	3	1	1	55	1	0	0.129	4.09073	10.674	0.18	65.8511	30.8028
P18	3	1	1	56	1	3	0.07	7.61566	12.55	0.16	81.4625	45.0486
P18	3	1	1	57	0	1	0.041	6.14315	7.73966	0.126	45.0876	20.2095
P18	3	1	1	58	0	2	0.069	6.85279	8.27243	0.199	29.9116	12.0721
P18	3	1	1	59	0	0	0.031	5.7309	6.48038	0.155	31.6587	27.3425
P18	3	1	1	60	0	0	0.062	4.57758	5.39018	0.153	15.4774	13.0192
P18	3	1	1	61	0	0	0.053	4.66539	5.96747	0.143	26.2872	14.9916
P18	3	1	1	62	0	0	0.061	4.19053	6.28791	0.122	48.9861	13.6735
P18	3	1	1	63	0	3	0.035	4.3139	5.29427	0.128	35.5399	22.6165
P18	3	1	1	64	1	1	0.168	5.80553	9.47607	0.174	48.5501	23.757
P18	3	1	1	65	1	2	0.101	6.52883	14.0959	0.163	94.5185	37.8578
P18	3	1	1	66	1	0	0.088	8.71903	13.5271	0.176	62.2416	41.9531
P18	3	1	1	67	1	0	0.147	5.72729	10.9041	0.173	42.1934	30.2071
P18	3	1	1	68	1	0	0.091	4.93496	9.70441	0.154	57.7415	42.233
P18	3	1	5	2	0	0	0.088	5.37915	8.80729	0.195	47.6028	11.6646
P18	3	1	5	3	0	0	0.043	11.4285	12.2866	0.401	29.0955	18.3186
P18	3	1	5	4	0	0	0.065	6.52995	8.50235	0.155	39.3168	16.816
P18	3	1	5	5	0	0	0.036	9.53149	10.6612	0.189	38.306	23.5208
P18	3	1	5	6	0	3	0.035	6.18931	7.39632	0.157	38.6811	25.3924
P18	3	1	5	7	1	1	0.082	9.74689	10.5789	0.268	20.0232	36.6194
P18	3	1	5	8	1	2	0.097	7.54971	10.2363	0.146	47.1826	39.0645
P18	3	1	5	9	1	0	0.129	8.38525	11.1045	0.205	46.8272	30.3038
P18	3	1	5	10	1	0	0.216	1.42745	14.7545	0.187	72.037	46.3058
P18	3	1	5	11	1	3	0.091	7.66075	13.6543	0.162	70.0184	36.3792
P18	3	1	5	12	0	1	0.082	6.37913	10.5232	0.197	67.2653	15.6412
P18	3	1	5	13	0	2	0.062	7.52627	10.2803	0.149	50.8294	18.0705
P18	3	1	5	14	0	0	0.041	6.7729	7.67193	0.169	31.189	20.0683
P18	3	1	5	15	0	3	0.065	4.30571	5.13635	0.216	19.2076	14.0671
P18	3	1	5	16	1	1	0.175	5.12353	9.4046	0.199	34.9284	24.4586
P18	3	1	5	17	1	2	0.149	8.93279	11.9563	0.293	35.5075	26.1675
P18	3	1	5	18	1	0	0.079	18.5556	21.1263	0.326	55.4499	39.4836
P18	3	1	5	19	1	3	0.071	10.7751	12.8528	0.327	39.5765	57.418
P18	3	1	5	20	0	1	0.045	10.6185	12.6619	0.198	64.4494	23.4764
P18	3	1	5	21	0	2	0.071	8.6116	11.5335	0.218	49.2337	11.9604
P18	3	1	5	22	0	0	0.065	6.73441	8.93285	0.142	49.8822	16.782
P18	3	1	5	23	0	3	0.053	8.33265	8.79796	0.228	15.7884	18.799
P18	3	1	5	24	1	1	0.11	11.2852	15.2942	0.182	65.6932	39.9856
P18	3	1	5	25	1	2	0.081	9.83102	12.568	0.329	38.3005	42.2182
P18	3	1	5	26	1	0	0.131	10.3658	14.1291	0.211	75.0389	34.9538
P18	3	1	5	27	1	0	0.109	9.51598	12.8231	0.202	41.2756	35.5301
P18	3	1	5	28	1	0	0.157	6.75376	12.6949	0.201	51.2615	30.7452
P18	3	1	5	29	1	3	0.083	9.66591	13.7099	0.198	53.311	40.8326
P18	3	1	5	30	0	1	0.053	8.40393	10.2011	0.196	43.216	16.5003
P18	3	1	5	31	0	2	0.049	7.94374	9.80124	0.176	46.6949	19.6444
P18	3	1	5	32	0	0	0.046	4.75935	6.02008	0.151	32.0954	17.4546
P18	3	1	5	33	0	3	0.044	6.41257	7.46626	0.176	30.0573	21.5504
P18	3	1	5	34	1	1	0.213	2.4982	8.61176	0.145	47.2383	19.6269
P18	3	1	5	35	1	2	0.136	4.67731	7.45084	0.181	30.2126	23.5029
P18	3	1	5	36	1	0	0.106	6.27077	10.0635	0.141	46.7922	35.8231
P18	3	1	5	37	1	0	0.086	6.57754	13.1665	0.151	86.1556	47.2427
P18	3	1	5	38	1	0	0.236	0.549512	7.61491	0.144	45.0686	35.9015
P18	3	1	5	39	1	3	0.095	6.43027	10.1143	0.144	45.7784	31.3958
P18	3	1	5	40	0	1	0.03	11.1147	11.8549	0.282	25.038	26.5163
P18	3	1	5	41	0	2	0.087	4.58939	6.85952	0.137	38.7527	9.77867
P18	3	1	5	42	0	0	0.068	3.84555	5.23652	0.139	29.7638	15.369
P18	3	1	5	43	0	3	0.121	0.348291	4.83739	0.068	51.6781	15.7904
P18	3	1	5	44	1	1	0.19	1.5075	10.2151	0.141	60.8636	27.9279
P18	3	1	5	45	1	2	0.093	6.83126	13.2632	0.137	88.6977	32.9559
P18	3	1	5	46	1	0	0.095	8.62448	12.8335	0.195	59.4182	38.5593
P18	3	1	5	47	1	0	0.136	6.3327	8.40548	0.199	20.5612	25.5304
P18	3	1	5	48	1	0	0.109	7.50506	11.0422	0.213	50.9873	36.2014
P18	3	1	5	49	1	3	0.271	0.325337	13.6497	0.158	81.0437	50.0649
P18	3	1	5	50	0	1	0.037	5.74559	8.06504	0.135	64.2936	26.4323
P18	3	1	5	51	0	2	0.176	0.697149	5.84866	0.154	35.5925	11.2002
P18	3	1	5	52	0	0	0.216	0.376454	7.24307	0.158	42.8438	16.4177
P18	3	1	5	53	0	0	0.077	3.02047	8.15639	0.102	72.8539	17.6368
P18	3	1	5	54	0	3	0.05	4.08803	6.69283	0.11	55.3557	16.6216
P18	3	1	5	55	1	1	0.144	5.1563	8.46376	0.121	57.3498	27.0962
P18	3	1	5	56	1	2	0.089	6.92482	10.9211	0.139	54.837	43.633
P18	3	1	5	57	1	0	0.126	4.86806	10.8549	0.148	71.0945	36.2563
P18	3	1	5	58	1	3	0.287	0.920111	10.671	0.226	44.8559	30.4633
P18	3	1	5	59	0	1	0.056	4.03709	6.99837	0.123	64.6429	15.7903
P18	3	1	5	60	0	2	0.058	4.43439	6.90486	0.11	61.0223	13.0054
P18	3	1	5	61	0	0	0.041	5.62379	6.88117	0.155	39.5456	21.4896
P18	3	1	5	62	0	0	0.043	4.23557	5.54819	0.148	36.5824	19.2441
P19	1	1	1	1	0	0	0.206	3.44165	7.04236	0.2	26.7505	7.35629
P19	1	1	1	2	0	0	0.195	3.07692	5.36334	0.198	32.9844	6.76108
P19	1	1	1	3	0	0	0.187	2.3832	4.85136	0.171	25.7357	6.84116
P19	1	1	1	4	0	0	0.117	1.42081	4.57027	0.075	36.5149	10.978
P19	1	1	1	5	0	0	0.165	3.85204	6.19643	0.175	20.2573	7.49425
P19	1	1	1	6	0	3	0.218	4.45112	6.22503	0.233	28.463	5.21267
P19	1	1	1	7	1	1	0.87	1.29438	9.61113	0.409	37.3144	9.20877
P19	1	1	1	8	1	2	0.684	8.10251	12.7082	0.502	22.1773	11.7006
P19	1	1	1	9	1	0	0.251	4.87744	9.36569	0.205	38.5007	17.4506
P19	1	1	1	10	1	0	0.339	3.72718	11.1525	0.224	38.9191	10.0601
P19	1	1	1	11	1	3	0.378	3.09999	11.528	0.206	41.3856	11.812
P19	1	1	1	12	0	1	0.067	5.3824	6.65883	0.338	34.417	12.4837
P19	1	1	1	13	0	2	0.118	4.50011	6.42775	0.274	25.3158	7.95747
P19	1	1	1	14	0	0	0.069	3.4499	5.67596	0.133	38.744	12.3987
P19	1	1	1	15	0	3	0.162	1.13116	5.83693	0.135	35.0941	9.84715
P19	1	1	1	16	1	1	0.495	2.35955	7.06751	0.26	25.5227	10.5586
P19	1	1	1	17	1	2	0.353	4.07457	9.8909	0.229	39.6024	11.3811
P19	1	1	1	18	1	0	0.347	3.29564	8.51681	0.237	28.2591	12.9238
P19	1	1	1	19	1	3	0.408	0.422814	7.87472	0.183	46.4046	24.2766
P19	1	1	1	20	0	1	0.07	3.99075	6.61475	0.152	41.5521	13.2351
P19	1	1	1	21	0	2	0.067	2.58307	5.2069	0.1	46.569	13.5269
P19	1	1	1	22	0	0	0.113	3.59805	6.04877	0.143	29.736	9.88564
P19	1	1	1	23	0	3	0.088	6.318	7.31532	0.235	22.1208	11.4203
P19	1	1	1	24	1	1	0.31	3.66973	8.50287	0.238	33.3854	12.804
P19	1	1	1	25	1	2	0.231	3.56272	10.6146	0.147	45.0538	21.0596
P19	1	1	1	26	1	0	0.153	3.6025	9.91993	0.138	48.7861	23.6836
P19	1	1	1	27	1	0	0.251	5.09046	10.7178	0.21	43.9418	21.1218
P19	1	1	1	28	1	0	0.516	0.502575	8.26156	0.201	25.4922	15.6466
P19	1	1	1	29	1	3	0.139	3.39756	8.58357	0.129	48.1009	21.0835
P19	1	1	1	30	0	1	0.069	2.54872	5.35724	0.105	53.4814	12.1659
P19	1	1	1	31	0	2	0.051	1.39115	2.78033	0.071	38.0347	16.8164
P19	1	1	1	32	0	0	0.109	2.15586	5.77313	0.124	39.2171	8.8383
P19	1	1	1	33	0	3	0.052	3.39853	5.28875	0.107	47.7634	18.7227
P19	1	1	1	34	1	1	0.301	3.64092	9.49919	0.134	50.0361	18.4892
P19	1	1	1	35	1	2	0.218	4.6353	9.87045	0.209	34.6748	22.978
P19	1	1	1	36	1	0	0.151	3.00592	8.51484	0.129	47.71	25.6782
P19	1	1	1	37	1	0	0.355	0.783601	8.00614	0.174	36.5838	23.0529
P19	1	1	1	38	1	0	0.117	2.58006	6.68721	0.118	38.3519	27.7545
P19	1	1	1	39	1	3	0.269	0.86017	8.08189	0.169	40.8068	25.4419
P19	1	1	1	40	0	1	0.106	1.30193	4.63812	0.111	35.5045	8.43875
P19	1	1	1	41	0	2	0.292	1.96803	4.37983	0.165	15.3763	5.77057
P19	1	1	1	42	0	0	0.149	6.54444	8.56335	0.249	35.7569	7.46403
P19	1	1	1	43	0	3	0.098	3.13879	5.35431	0.162	25.7856	10.8892
P19	1	1	1	44	1	1	0.236	5.0279	9.66511	0.159	43.2267	18.4406
P19	1	1	1	45	1	2	0.183	2.24106	7.35568	0.121	36.9293	26.0315
P19	1	1	1	46	1	0	0.199	3.04416	8.97761	0.137	36.5782	18.7359
P19	1	1	1	47	1	0	0.335	1.06206	10.6909	0.146	52.334	19.1373
P19	1	1	1	48	1	0	0.202	0.987361	8.11752	0.103	50.1294	25.3672
P19	1	1	1	49	1	3	0.117	2.31936	7.72055	0.069	67.1127	29.3607
P19	1	1	1	50	0	1	0.058	2.85001	4.22932	0.115	32.3766	13.6862
P19	1	1	1	51	0	2	0.123	0.686869	4.15247	0.092	37.1023	10.281
P19	1	1	1	52	0	0	0.085	3.17992	5.20534	0.136	35.9889	13.2111
P19	1	1	1	53	0	0	0.088	2.84497	5.87677	0.119	44.8239	10.1967
P19	1	1	1	54	0	3	0.101	3.05882	5.22556	0.156	29.8064	9.7825
P19	1	1	1	55	1	1	0.499	2.92598	11.2647	0.224	36.2013	18.0882
P19	1	1	1	56	1	2	0.284	3.61234	11.2046	0.174	50.7088	18.4986
P19	1	1	1	57	1	0	0.188	2.50353	10.3764	0.129	49.1045	23.415
P19	1	1	1	58	1	3	0.198	2.64226	8.71277	0.129	41.0152	25.3815
P19	1	1	1	59	0	1	0.064	2.60705	5.16208	0.103	46.059	15.3407
P19	1	1	1	60	0	2	0.09	1.73618	5.19309	0.114	42.6431	12.9643
P19	1	1	1	61	0	0	0.061	3.922	5.70926	0.154	31.1586	13.635
P19	1	1	1	62	0	0	0.182	1.57961	4.28703	0.116	27.0345	9.9895
P19	1	1	5	1	0	0	0.232	0.999267	5.69828	0.13	26.3466	6.17534
P19	1	1	5	2	0	0	0.126	2.32599	5.78977	0.15	30.3157	7.56021
P19	1	1	5	3	0	0	0.187	1.04268	5.03916	0.108	30.7019	8.62398
P19	1	1	5	4	0	0	0.234	0.857592	6.19225	0.165	32.691	5.19446
P19	1	1	5	5	0	0	0.158	2.24811	6.36815	0.149	32.4745	6.14985
P19	1	1	5	6	0	3	0.149	2.52875	6.43982	0.142	30.9395	7.25396
P19	1	1	5	7	1	1	0.47	2.73676	10.3939	0.211	38.6035	13.5669
P19	1	1	5	8	1	2	0.278	2.95167	9.02732	0.184	35.9414	17.4172
P19	1	1	5	9	1	0	0.38	2.17258	10.3613	0.176	39.9783	15.9467
P19	1	1	5	10	1	0	0.314	0.619606	9.48289	0.142	41.3347	14.7797
P19	1	1	5	11	1	3	0.154	4.38042	9.59962	0.132	55.0705	27.4631
P19	1	1	5	12	0	1	0.097	1.44991	5.39446	0.112	48.2227	8.87057
P19	1	1	5	13	0	2	0.068	4.3766	6.56865	0.141	39.8155	12.9843
P19	1	1	5	14	0	0	0.104	3.01518	4.7838	0.165	22.2298	10.8636
P19	1	1	5	15	0	3	0.071	3.2593	4.95779	0.121	36.9315	14.3256
P19	1	1	5	16	1	1	0.285	3.0935	10.0543	0.193	40.717	11.5305
P19	1	1	5	17	1	2	0.333	0.385024	8.76983	0.128	50.2495	25.4167
P19	1	1	5	18	1	0	0.273	2.46375	6.82011	0.169	29.6382	14.6245
P19	1	1	5	19	1	3	0.198	0.596509	7.54452	0.102	46.7714	24.5361
P19	1	1	5	20	0	1	0.041	3.70025	5.68936	0.12	50.0981	22.8355
P19	1	1	5	21	0	2	0.136	2.76573	5.42027	0.161	26.6079	8.35893
P19	1	1	5	22	0	0	0.073	4.13495	6.08471	0.142	36.2776	13.0569
P19	1	1	5	23	0	3	0.076	2.55859	4.58346	0.121	31.0781	11.5328
P19	1	1	5	24	1	1	0.409	3.1694	10.695	0.175	31.5932	15.1955
P19	1	1	5	25	1	2	0.359	0.471035	8.69289	0.197	38.3454	17.371
P19	1	1	5	26	1	0	0.3	0.682837	9.67235	0.166	45.7934	17.6816
P19	1	1	5	27	1	0	0.168	2.63221	9.27267	0.111	49.7322	18.2474
P19	1	1	5	28	1	0	0.186	1.44322	7.96232	0.084	48.7161	20.6002
P19	1	1	5	29	1	3	0.239	1.32911	9.85734	0.101	51.1497	19.4258
P19	1	1	5	30	0	1	0.045	3.51529	6.00341	0.091	60.6248	18.3043
P19	1	1	5	31	0	2	0.044	3.97015	5.4007	0.13	33.7277	20.2726
P19	1	1	5	32	0	0	0.045	2.1907	4.53496	0.062	55.4985	20.0588
P19	1	1	5	33	0	3	0.095	2.22252	5.61371	0.088	42.1843	15.017
P19	1	1	5	34	1	1	0.252	2.9148	9.53271	0.139	46.5932	17.4333
P19	1	1	5	35	1	2	0.207	2.86519	10.139	0.111	59.3862	25.097
P19	1	1	5	36	1	0	0.186	3.68183	8.27538	0.124	52.1335	22.0084
P19	1	1	5	37	1	0	0.178	2.65018	9.61856	0.109	52.1324	21.2472
P19	1	1	5	38	1	0	0.181	6.14638	11.4207	0.143	49.802	25.2067
P19	1	1	5	39	1	3	0.225	0.397006	8.58949	0.097	47.9718	25.3621
P19	1	1	5	40	0	1	0.049	3.08714	5.0383	0.118	44.4288	16.9027
P19	1	1	5	41	0	2	0.07	3.14555	4.7128	0.135	27.3733	14.019
P19	1	1	5	42	0	0	0.043	4.83204	7.22059	0.09	67.481	21.5203
P19	1	1	5	43	0	3	0.04	3.59877	5.77362	0.099	59.0445	20.2657
P19	1	1	5	44	1	1	0.212	3.42378	10.0295	0.129	62.2418	18.8416
P19	1	1	5	45	1	2	0.158	1.75993	9.78634	0.08	80.1901	32.5154
P19	1	1	5	46	1	0	0.173	1.66171	7.77124	0.103	48.7952	26.0306
P19	1	1	5	47	1	0	0.209	1.9526	9.79639	0.126	43.3031	19.611
P19	1	1	5	48	1	0	0.154	1.86607	6.92919	0.093	50.5841	28.6717
P19	1	1	5	49	1	3	0.142	3.17452	8.66545	0.105	55.5976	27.3976
P19	1	1	5	50	0	1	0.04	2.03394	3.63167	0.094	40.3282	22.726
P19	1	1	5	51	0	2	0.059	3.02875	5.66408	0.115	48.025	16.3401
P19	1	1	5	52	0	0	0.054	3.17656	5.67029	0.103	56.6939	14.5582
P19	1	1	5	53	0	0	0.046	3.33617	4.65126	0.132	32.7386	16.9388
P19	1	1	5	54	0	3	0.064	2.95018	5.20355	0.107	47.3731	14.5075
P19	1	1	5	55	1	1	0.31	1.45847	9.1306	0.109	36.8462	16.7591
P19	1	1	5	56	1	2	0.325	0.343248	10.3051	0.121	54.8542	22.7853
P19	1	1	5	57	1	0	0.24	3.49373	9.97564	0.143	38.66	19.4856
P19	1	1	5	58	1	3	0.171	3.32061	10.0855	0.118	50.3372	21.0881
P19	1	1	5	59	0	1	0.056	2.76251	5.21229	0.127	46.9664	15.625
P19	1	1	5	60	0	2	0.045	2.34274	5.25888	0.071	68.6006	18.4114
P19	1	1	5	61	0	0	0.059	3.17348	5.24548	0.125	40.3682	13.9614
P19	1	1	5	62	0	0	0.098	1.40637	4.32724	0.107	37.5698	11.654
P19	2	1	5	1	1	0	0.348	3.46625	13.0738	0.259	53.9056	13.0993
P19	2	1	5	2	1	0	0.257	1.19517	11.3423	0.166	63.3089	19.4452
P19	2	1	5	3	1	0	0.201	0.610369	8.17739	0.103	47.4237	24.3002
P19	2	1	5	4	1	3	0.169	2.71603	10.2495	0.119	53.9124	22.7765
P19	2	1	5	5	0	1	0.059	2.37432	4.22307	0.097	37.9569	13.9094
P19	2	1	5	6	0	2	0.226	1.32421	5.15445	0.175	27.8017	6.46118
P19	2	1	5	7	0	0	0.077	2.8942	5.32433	0.111	34.0274	11.3981
P19	2	1	5	8	0	0	0.073	4.08161	5.78785	0.138	27.244	14.6221
P19	2	1	5	9	0	3	0.061	2.03279	4.46157	0.085	51.4403	21.5043
P19	2	1	5	10	1	1	0.376	3.98787	10.3181	0.243	32.5162	13.031
P19	2	1	5	11	1	2	0.202	2.22591	8.8884	0.104	51.7781	24.817
P19	2	1	5	12	1	0	0.332	1.13069	8.12648	0.164	41.1557	13.2908
P19	2	1	5	13	1	0	0.257	0.696672	7.12171	0.137	36.5758	19.5514
P19	2	1	5	14	1	3	0.207	1.05067	7.45681	0.109	43.3388	20.1049
P19	2	1	5	15	0	1	0.055	2.67714	4.31224	0.118	40.8342	14.3116
P19	2	1	5	16	0	2	0.083	4.28502	7.05067	0.125	40.77	14.7437
P19	2	1	5	17	0	0	0.062	2.39678	3.15088	0.139	16.768	12.8951
P19	2	1	5	18	0	0	0.071	1.52318	3.66457	0.057	34.6193	11.8745
P19	2	1	5	19	0	3	0.151	0.631688	5.54049	0.132	42.2937	13.7734
P19	2	1	5	20	1	1	0.331	3.74235	8.58812	0.271	20.3995	11.628
P19	2	1	5	21	1	2	0.446	0.441713	6.99484	0.167	38.2306	20.28
P19	2	1	5	22	1	0	0.251	1.63294	6.71116	0.189	32.4003	17.8199
P19	2	1	5	23	1	0	0.184	1.98368	6.47148	0.127	31.2299	19.4591
P19	2	1	5	24	1	0	0.205	0.910487	7.32751	0.106	40.8114	20.6069
P19	2	1	5	25	1	0	0.191	1.23438	6.57375	0.11	40.2967	30.3226
P19	2	1	5	26	1	3	0.173	2.89	5.92422	0.107	60.132	47.475
P19	2	1	5	27	0	1	0.07	1.94597	3.91415	0.139	32.7724	14.5277
P19	2	1	5	28	0	2	0.077	1.53373	5.00953	0.083	51.7523	14.6147
P19	2	1	5	29	0	0	0.142	0.369352	4.39452	0.106	41.3516	17.12
P19	2	1	5	30	0	3	0.037	3.88813	5.09124	0.112	33.461	21.2083
P19	2	1	5	31	1	1	0.243	3.91207	8.02886	0.183	29.9888	14.7378
P19	2	1	5	32	1	2	0.349	0.698943	7.09118	0.161	32.5572	12.5858
P19	2	1	5	33	1	0	0.225	1.44178	8.87462	0.131	47.1471	17.7995
P19	2	1	5	34	1	0	0.222	1.33226	7.4928	0.116	33.9134	21.7884
P19	2	1	5	35	1	3	0.158	2.61451	7.4699	0.126	35.5799	21.7727
P19	2	1	5	36	0	1	0.148	0.695212	4.97169	0.116	44.8682	12.6793
P19	2	1	5	37	0	2	0.069	2.15621	4.39957	0.091	34.2707	12.423
P19	2	1	5	38	0	0	0.075	2.86955	4.57903	0.121	27.5011	11.5205
P19	2	1	5	39	0	0	0.067	1.45276	4.02986	0.082	42.1894	16.8646
P19	2	1	5	40	0	3	0.061	2.87102	4.12391	0.128	23.3401	14.189
P19	2	1	5	41	1	1	0.221	2.77565	8.05858	0.14	43.5011	21.3001
P19	2	1	5	42	1	2	0.362	0.266177	8.96492	0.156	39.055	20.7944
P19	2	1	5	43	1	0	0.115	2.69882	6.84146	0.108	46.4346	29.277
P19	2	1	5	44	1	0	0.225	1.90957	7.76013	0.14	40.7035	23.2348
P19	2	1	5	45	1	3	0.18	1.98777	7.22571	0.122	45.3479	18.313
P19	2	1	5	46	0	1	0.06	1.27075	3.72056	0.055	50.8432	13.0558
P19	2	1	5	47	0	2	0.053	3.45533	5.15321	0.118	41.202	17.8467
P19	2	1	5	48	0	0	0.116	2.80075	5.91049	0.103	39.6476	17.1635
P19	2	1	5	49	0	0	0.075	0.977502	3.50046	0.091	38.1797	11.1356
P19	2	1	5	50	0	0	0.035	3.33909	5.86476	0.078	74.5419	23.863
P19	2	1	5	51	0	0	0.036	3.6978	6.17091	0.083	71.5201	22.6772
P19	2	1	5	52	0	3	0.048	3.20302	4.35879	0.118	32.4206	15.9571
P19	2	1	5	53	1	1	0.145	2.9261	7.49059	0.104	48.7749	24.5957
P19	2	1	5	54	1	2	0.234	3.40399	7.93722	0.186	33.7389	22.6769
P19	2	1	5	55	1	0	0.155	4.10169	8.65286	0.117	53.5218	21.9509
P19	2	1	5	56	1	0	0.276	1.45193	8.11785	0.15	35.8217	19.9103
P19	2	1	5	57	1	3	0.108	2.89176	7.05674	0.124	48.4162	26.2252
P19	2	1	5	58	0	1	0.055	2.31424	4.11782	0.103	36.2966	17.4225
P19	2	1	5	59	0	2	0.067	1.76733	3.56846	0.089	38.7915	16.0586
P19	2	1	5	60	0	0	0.049	2.28899	3.69883	0.09	30.315	17.1209
P19	2	1	5	61	0	3	0.054	4.29155	5.57765	0.16	27.8254	14.8356
P19	2	1	5	62	1	1	0.186	4.34986	7.89752	0.178	33.782	21.9295
P19	2	1	5	63	1	2	0.344	1.41215	8.54484	0.116	42.5143	27.4879
P19	2	1	5	64	1	0	0.192	3.08568	6.18356	0.16	28.3299	23.4826
P19	2	1	5	65	1	0	0.175	3.57092	7.78324	0.19	30.8134	22.9887
P19	2	1	5	66	1	0	0.237	1.26283	5.70723	0.135	29.001	20.4904
P19	2	1	5	67	1	0	0.095	2.37794	7.24311	0.084	58.9004	44.1333
P19	3	1	1	1	0	0	0.078	6.8819	9.11421	0.181	57.9428	19.8399
P19	3	1	1	2	0	0	0.146	0.521566	6.2866	0.086	52.5604	8.32911
P19	3	1	1	3	0	0	0.061	4.28104	7.95963	0.111	62.4813	13.0265
P19	3	1	1	4	0	3	0.071	4.55761	7.20553	0.105	42.7256	16.0788
P19	3	1	1	5	1	1	0.268	2.96545	10.4989	0.145	47.3159	17.6623
P19	3	1	1	6	1	2	0.377	0.271093	8.83158	0.136	54.7095	16.0598
P19	3	1	1	7	1	0	0.197	1.30453	9.38849	0.097	61.4566	24.4775
P19	3	1	1	8	1	0	0.102	1.82459	7.85322	0.066	89.5052	41.547
P19	3	1	1	9	1	3	0.097	3.5261	8.62479	0.086	63.0035	34.8282
P19	3	1	1	10	0	1	0.063	3.1385	5.92265	0.097	45.8372	13.1161
P19	3	1	1	11	0	2	0.104	0.932086	4.90429	0.052	45.2259	10.8514
P19	3	1	1	12	0	0	0.073	2.98867	6.06809	0.105	45.705	11.854
P19	3	1	1	13	0	0	0.081	3.6953	7.00194	0.103	52.1546	10.2902
P19	3	1	1	14	0	0	0.084	2.06599	6.63792	0.082	69.3183	13.5152
P19	3	1	1	15	0	0	0.057	4.60175	6.39811	0.105	39.3465	23.4688
P19	3	1	1	16	0	3	0.079	2.83458	5.94045	0.116	47.8544	11.2472
P19	3	1	1	17	1	1	0.279	3.63344	11.1916	0.111	63.5748	22.0472
P19	3	1	1	18	1	2	0.178	2.09123	11.4294	0.097	75.2606	30.4655
P19	3	1	1	19	1	0	0.109	2.79088	8.01461	0.07	59.4642	38.722
P19	3	1	1	20	1	0	0.181	2.21824	10.1257	0.102	63.0562	23.8725
P19	3	1	1	21	1	3	0.11	8.39209	11.1243	0.172	57.6273	35.1148
P19	3	1	1	22	0	1	0.077	1.04866	3.50135	0.064	35.4915	12.6939
P19	3	1	1	23	0	2	0.072	1.696	5.87033	0.087	67.5919	16.2584
P19	3	1	1	24	0	0	0.056	3.23562	4.95553	0.106	43.3299	14.2207
P19	3	1	1	25	0	3	0.04	5.66553	8.39824	0.096	81.6326	19.9463
P19	3	1	1	26	1	1	0.22	5.20507	9.8967	0.13	55.36	26.8268
P19	3	1	1	27	1	2	0.166	3.01684	8.92215	0.1	90.8161	36.1182
P19	3	1	1	28	1	0	0.179	0.714946	7.99899	0.085	72.0777	34.2319
P19	3	1	1	29	1	0	0.129	3.73968	8.8407	0.097	56.4559	28.7117
P19	3	1	1	30	1	3	0.128	3.00281	9.47531	0.104	67.0433	33.2099
P19	3	1	1	31	0	1	0.044	1.765	3.71889	0.063	53.0537	21.1984
P19	3	1	1	32	0	2	0.061	3.14507	4.27984	0.128	22.9254	12.3091
P19	3	1	1	33	0	0	0.051	3.60245	6.39493	0.084	70.1461	16.2785
P19	3	1	1	34	0	0	0.059	1.5814	4.40171	0.052	59.6804	18.1957
P19	3	1	1	35	0	3	0.06	2.10718	5.4337	0.062	63.1976	16.0049
P19	3	1	1	36	1	1	0.239	4.27173	9.97353	0.21	38.6684	19.5788
P19	3	1	1	37	1	2	0.218	2.19942	9.33151	0.137	62.0947	25.4478
P19	3	1	1	38	1	0	0.094	3.43623	9.34809	0.074	75.3409	37.7539
P19	3	1	1	39	1	3	0.221	1.93572	9.5439	0.091	61.8739	24.394
P19	3	1	1	40	0	1	0.055	2.16429	6.55941	0.079	87.2519	15.4888
P19	3	1	1	41	0	2	0.072	2.26045	5.48494	0.106	47.958	12.355
P19	3	1	1	42	0	0	0.067	4.16011	6.47921	0.156	37.4722	11.2491
P19	3	1	1	43	0	0	0.092	3.94806	6.15867	0.153	37.0086	9.1781
P19	3	1	1	44	0	3	0.072	2.88276	5.68684	0.092	51.5996	12.0782
P19	3	1	1	45	1	1	0.279	1.15654	8.96083	0.121	38.3124	19.562
P19	3	1	1	46	1	2	0.236	2.29379	10.1337	0.116	49.1107	30.3469
P19	3	1	1	47	1	0	0.206	1.11968	7.60477	0.099	38.6728	23.7454
P19	3	1	1	48	1	3	0.263	0.795667	8.52785	0.12	41.8539	17.6687
P19	3	1	1	49	0	1	0.058	2.41065	5.42727	0.071	57.3864	16.1364
P19	3	1	1	50	0	2	0.068	1.56285	4.27594	0.065	45.7856	13.774
P19	3	1	1	51	0	0	0.036	4.13273	6.31294	0.099	64.1294	22.7733
P19	3	1	1	52	0	0	0.05	3.36364	5.57778	0.096	49.7622	15.8998
P19	3	1	1	53	0	0	0.043	2.7856	5.01214	0.079	53.3796	18.6495
P19	3	1	1	54	0	3	0.067	1.94131	4.89995	0.067	49.498	11.8895
P19	3	1	1	55	1	1	0.207	2.13136	6.88062	0.105	47.905	24.8564
P19	3	1	1	56	1	2	0.187	2.49678	7.81705	0.148	40.9312	25.1796
P19	3	1	1	57	1	0	0.181	2.75118	8.21748	0.112	45.1468	19.9538
P19	3	1	1	58	1	3	0.178	3.02584	9.01549	0.138	47.9385	18.7858
P19	3	1	1	59	0	1	0.078	1.30885	6.02661	0.063	66.2841	13.3033
P19	3	1	1	60	0	2	0.245	0.174323	5.93033	0.027	49.4982	11.0112
P19	3	1	1	61	0	0	0.097	1.42439	6.6825	0.074	68.04	10.3343
P19	3	1	1	62	0	0	0.047	3.69358	5.10372	0.123	34.1101	16.5113
P19	3	1	1	63	0	0	0.061	2.55373	4.91774	0.091	51.3534	14.9191
P19	3	1	5	1	1	0	0.458	0.64503	12.9873	0.236	50.4336	14.476
P19	3	1	5	2	1	0	0.122	4.53049	9.94619	0.088	79.6882	32.3874
P19	3	1	5	3	1	0	0.205	1.74804	11.4669	0.146	58.2318	20.2668
P19	3	1	5	4	1	0	0.132	1.06844	9.41898	0.083	80.2643	31.2426
P19	3	1	5	5	1	3	0.188	2.63506	10.3005	0.152	60.0591	21.1892
P19	3	1	5	6	0	1	0.05	2.24659	5.1661	0.083	62.2738	17.801
P19	3	1	5	7	0	2	0.108	0.830201	6.05051	0.079	59.2121	10.1814
P19	3	1	5	8	0	0	0.047	2.58902	4.78437	0.097	49.6369	20.0016
P19	3	1	5	9	0	3	0.085	1.49764	5.38884	0.086	57.9699	18.3975
P19	3	1	5	10	1	1	0.101	2.00846	7.48074	0.082	65.856	45.7258
P19	3	1	5	11	1	2	0.18	2.64988	10.0239	0.121	51.7456	20.8715
P19	3	1	5	12	1	0	0.203	1.04474	10.1254	0.095	56.754	32.3209
P19	3	1	5	13	1	3	0.136	3.42836	8.46028	0.097	50.9423	36.3746
P19	3	1	5	14	0	1	0.089	1.19227	5.15007	0.063	54.0866	10.8633
P19	3	1	5	15	0	2	0.091	1.77536	4.52696	0.106	35.252	13.5336
P19	3	1	5	16	0	0	0.089	2.20325	5.50765	0.046	54.4545	16.6658
P19	3	1	5	17	0	0	0.049	2.39718	6.90254	0.06	95.5032	19.8921
P19	3	1	5	18	0	3	0.035	4.70213	7.02598	0.072	77.5476	23.1438
P19	3	1	5	19	1	1	0.154	0.829157	8.96881	0.077	73.5054	41.5055
P19	3	1	5	20	1	2	0.186	4.41737	9.49049	0.144	40.0416	20.787
P19	3	1	5	21	1	0	0.164	1.7871	8.36935	0.099	58.2867	31.1646
P19	3	1	5	22	1	0	0.103	5.3876	9.35737	0.102	79.4041	38.801
P19	3	1	5	23	1	0	0.207	0.421359	8.40437	0.081	72.3394	29.5693
P19	3	1	5	24	1	3	0.15	1.73294	8.98742	0.092	71.4431	38.176
P19	3	1	5	25	0	1	0.038	3.58462	7.08757	0.061	96.6414	21.4459
P19	3	1	5	28	0	2	0.069	3.6936	7.47513	0.104	70.8737	12.307
P19	3	1	5	29	0	3	0.074	1.32225	4.43127	0.087	51.1446	19.6314
P19	3	1	5	30	1	1	0.246	2.03528	8.99757	0.115	46.4336	17.8177
P19	3	1	5	31	1	2	0.146	1.12504	7.92601	0.088	63.2785	30.6663
P19	3	1	5	32	1	0	0.1	1.82151	7.65513	0.056	69.3905	34.9209
P19	3	1	5	33	1	0	0.106	1.58885	8.93552	0.063	86.8614	29.3724
P19	3	1	5	34	1	3	0.091	1.52144	6.93342	0.042	81.9424	39.3908
P19	3	1	5	35	0	1	0.066	0.796864	6.18672	0.057	104.439	17.4815
P19	3	1	5	36	0	2	0.048	2.86426	4.93066	0.105	45.7942	17.2776
P19	3	1	5	37	0	0	0.081	0.391293	4.39841	0.036	79.229	14.5449
P19	3	1	5	38	0	3	0.063	1.77256	5.49007	0.066	71.7772	18.1181
P19	3	1	5	39	1	1	0.156	2.22373	8.52924	0.09	50.5221	32.0988
P19	3	1	5	40	1	2	0.331	1.8833	8.99775	0.155	36.844	15.3208
P19	3	1	5	41	1	0	0.24	2.00342	7.94722	0.107	49.1813	25.2335
P19	3	1	5	42	1	0	0.264	2.56913	8.2122	0.176	39.9309	15.6564
P19	3	1	5	43	1	0	0.133	3.02822	7.9765	0.116	43.2917	27.316
P19	3	1	5	44	1	3	0.175	0.727891	8.82792	0.092	59.5203	24.3116
P19	3	1	5	45	0	1	0.086	1.03874	5.45216	0.081	60.4197	16.6723
P19	3	1	5	46	0	2	0.102	0.517041	4.66976	0.08	57.2033	11.7225
P19	3	1	5	47	0	0	0.062	2.32694	5.2104	0.079	51.0553	12.8572
P19	3	1	5	48	0	3	0.077	1.34945	3.92489	0.054	43.2773	12.4156
P19	3	1	5	49	1	1	0.204	4.27633	7.13578	0.169	24.9456	20.4505
P19	3	1	5	50	1	2	0.151	1.75906	7.4702	0.111	54.6025	30.8031
P19	3	1	5	51	1	0	0.176	1.39179	9.16671	0.112	58.3003	29.2705
P19	3	1	5	52	1	0	0.166	1.27411	9.23568	0.085	61.9605	30.1254
P19	3	1	5	53	1	0	0.09	5.45994	9.73267	0.121	74.0412	46.6337
P19	3	1	5	55	0	0	0.188	1.44715	6.3345	0.103	37.0008	7.47672
P19	3	1	5	56	0	0	0.071	3.3866	6.94603	0.091	56.2676	15.6793
P19	3	1	5	57	0	0	0.05	1.46929	4.53683	0.049	64.2557	17.5564
P19	3	1	5	58	0	0	0.066	2.4486	5.01226	0.086	48.5621	12.5654
P19	3	1	5	59	0	0	0.057	2.79768	5.41642	0.091	53.6484	13.8207
P19	3	1	5	60	0	0	0.067	1.3834	4.01993	0.066	44.7252	16.1407
P19	3	1	5	61	0	3	0.072	2.60544	6.10813	0.082	61.216	12.3911
P19	3	1	5	62	1	1	0.32	1.20789	8.48839	0.182	36.8682	15.1095
P19	3	1	5	63	1	2	0.156	1.06809	8.84174	0.098	55.6758	28.4668
P19	3	1	5	64	1	0	0.137	1.47661	8.12614	0.077	63.1847	30.6353
P19	3	1	5	65	1	0	0.124	1.48187	8.1601	0.086	62.0977	31.5396
P19	3	1	5	66	1	0	0.155	1.46928	8.06486	0.116	60.8113	31.7355
P24	1	1	1	1	0	0	0.132	2.27322	11.066	0.154	89.4102	18.0468
P24	1	1	1	2	0	0	0.113	4.68089	9.10653	0.192	52.4913	9.15658
P24	1	1	1	3	0	0	0.087	4.76898	8.56433	0.128	50.9174	15.9738
P24	1	1	1	4	0	0	0.062	8.9401	10.996	0.228	35.2805	12.7021
P24	1	1	1	5	0	0	0.121	4.10812	8.31164	0.121	46.211	14.1972
P24	1	1	1	6	0	3	0.101	5.42344	9.50521	0.117	57.5387	19.8433
P24	1	1	1	7	1	1	0.47	6.18202	22.7493	0.289	79.8504	14.2843
P24	1	1	1	8	1	2	0.316	6.41765	24.4236	0.184	126.905	18.3407
P24	1	1	1	9	1	0	0.213	8.03238	24.8755	0.172	99.6015	22.0124
P24	1	1	1	10	1	0	0.253	6.12159	21.2722	0.179	88.7415	22.587
P24	1	1	1	11	1	3	0.224	7.10574	22.5212	0.17	98.2148	27.963
P24	1	1	1	12	0	1	0.047	7.66871	13.5357	0.1	133.907	17.8424
P24	1	1	1	13	0	2	0.094	5.95295	11.7534	0.143	82.466	10.9664
P24	1	1	1	14	0	0	0.072	2.79155	6.78697	0.089	70.823	11.4731
P24	1	1	1	15	0	3	0.056	3.93622	6.38855	0.096	47.1652	17.3914
P24	1	1	1	16	1	1	0.32	2.72974	18.6727	0.163	113.031	17.2144
P24	1	1	1	17	1	2	0.159	6.41214	21.756	0.134	126.817	30.4057
P24	1	1	1	18	1	0	0.216	8.28842	27.2503	0.186	106.101	22.6431
P24	1	1	1	19	1	3	0.211	6.87252	24.9629	0.176	102.218	23.1933
P24	1	1	1	20	0	1	0.064	6.49479	12.9066	0.105	114.374	12.453
P24	1	1	1	21	0	2	0.07	1.02759	3.98783	0.101	49.7915	14.5991
P24	1	1	1	22	0	0	0.047	4.78868	7.74356	0.107	70.1893	25.6358
P24	1	1	1	23	0	3	0.052	2.39234	5.06292	0.071	54.7271	18.8886
P24	1	1	1	24	1	1	0.296	2.70593	17.7502	0.166	113.402	15.7057
P24	1	1	1	25	1	2	0.178	5.2634	20.2297	0.152	107.62	20.5912
P24	1	1	1	26	1	0	0.171	5.67012	19.0347	0.128	95.9718	29.0428
P24	1	1	1	27	1	0	0.185	3.90675	18.4144	0.107	96.6417	21.4973
P24	1	1	1	28	1	0	0.209	5.15116	13.8486	0.149	83.3035	35.4805
P24	1	1	1	29	1	3	0.19	6.25524	23.2545	0.156	104.178	25.8331
P24	1	1	1	30	0	1	0.075	6.11352	10.3021	0.159	69.7331	14.5471
P24	1	1	1	31	0	2	0.043	3.08529	5.81078	0.082	66.0206	21.0466
P24	1	1	1	32	0	0	0.032	4.3009	5.65405	0.124	54.7901	27.8816
P24	1	1	1	33	0	3	0.05	4.00024	6.16016	0.121	49.3984	15.7102
P24	1	1	1	34	1	1	0.241	4.01414	12.0285	0.173	46.7371	22.2552
P24	1	1	1	35	1	2	0.187	5.20525	23.0964	0.142	117.008	25.1214
P24	1	1	1	36	1	0	0.179	5.61522	25.0244	0.155	129.145	24.7324
P24	1	1	1	37	1	0	0.134	6.78122	20.2508	0.146	116.75	26.4671
P24	1	1	1	38	1	0	0.165	7.17743	21.5101	0.151	105.205	28.2942
P24	1	1	1	39	1	3	0.182	6.08505	19.3941	0.202	99.319	22.7416
P24	1	1	1	40	0	1	0.049	4.38739	9.90209	0.081	116.357	17.3281
P24	1	1	1	41	0	2	0.039	2.94408	4.77282	0.087	48.5457	20.298
P24	1	1	1	42	0	0	0.057	3.21464	5.57597	0.09	45.6043	14.4298
P24	1	1	1	43	0	3	0.077	2.21158	7.58243	0.115	88.9334	13.1134
P24	1	1	1	44	1	1	0.169	4.28113	13.176	0.107	93.1713	23.4388
P24	1	1	1	45	1	2	0.16	8.97281	23.3813	0.155	115.655	32.5596
P24	1	1	1	46	1	0	0.152	7.25691	20.5421	0.135	113.029	23.1756
P24	1	1	1	47	1	0	0.124	6.09602	19.1174	0.082	131.572	39.6498
P24	1	1	1	48	1	0	0.121	8.56107	21.2772	0.115	134.14	35.7379
P24	1	1	1	49	1	3	0.167	4.026	15.8963	0.07	112.321	40.2395
P24	1	1	1	50	0	1	0.041	6.0642	10.1541	0.096	101.192	18.5424
P24	1	1	1	51	0	2	0.038	4.94705	8.76581	0.11	104.18	21.8261
P24	1	1	1	52	0	0	0.052	3.02266	5.9431	0.087	58.4715	16.6277
P24	1	1	1	53	0	0	0.047	4.51765	7.01085	0.107	66.8163	21.1056
P24	1	1	1	54	0	3	0.052	4.09595	6.97872	0.114	60.9253	19.1588
P24	1	1	1	55	1	1	0.251	5.33358	16.9678	0.175	78.5501	28.0367
P24	1	1	1	56	1	2	0.166	6.0879	26.6164	0.142	136.134	20.0151
P24	1	1	1	57	1	0	0.179	10.3062	25.5695	0.224	104.916	24.8671
[truncated: 10,910 more rows]

## Sheet: Explanation
Explanation of variable values
VariableName	Values	Unit	Explanation
Days	[1-3]	1	On which day the data was gathered.
FeedbackGroup	[1-4]	N/A	Which experimental group the participant belongs to: 1 = No Feedback; 2 = DESC feedback; 3 = Continuous feedback; 4 = Hybrid feedback.
FeedbackCondition	[1-5]	N/A	Which feedback condition the participant was experiencing: 1 = (first) No Feedback; 2 = DESC feedback; 3 = Continuous feedback; 4 = Hybrid feedback; 5 = second No feedback block.
TrialNumber	[6-40]	1	The first five trials of each experimental condition were deleted as "training data"; ergo, low weight trials go from 6 to 20, high weight trials from 26 to 40.
Weight	[0-1]	N/A	The weight of the object in each trial: 0 = low (80g); 1 = high (270g).
WeightChangeIndex	[0-3]	N/A	Indicates the relevant trials for experiment 2: 0 = other trials; 1 = weight change trial; 2 = trial following a weight change; 3 = trial preceding a weight change/last trial in a series of same-weight trials.
DurationLoadPhase		s	The duration of the load phase in seconds.
GFAtStartOfLoadPhase		N	The Grasp Force at the start of the load phase in Newton.
GFAtLiftoff		N	The Grasp Force at the moment of object liftoff in Newton.
GFLFdelay		s	The delay between the Lift Force reaching 50% of ist maximum value and the Grasp Force reaching the same value in seconds.
MaxGFrateDuringLoadPhase		N/s	The maximum rate of change of the Grasp Force during the load phase in Newton/second.
MaxLFrateDuringLoad		N/s	The maximum rate of change of the Lift Force during the load phase in Newton/second.
Missing data	99999		Missing data is assigned a value of 99999.
Missing trials			A small number of trials may have been discarded due to technical failures or object slips.
