# Supplementary material for: Testing silicone digit extensions as a way to suppress natural sensation to evaluate supplementary tactile feedback
Source: PLoS One. 2021 Sep 1;16(9):e0256753. doi: 10.1371/journal.pone.0256753 (PMC8410127; doi:10.1371/journal.pone.0256753)
Supplement: S2 File — (ZIP) [file pone.0256753.s002.zip › Data/Study2_NasaTLX.xls]

## Sheet: Data
Participant	Task	Day	FeedbackCondition	MentalDemandRaw	PhysicalDemandRaw	TemporalDemandRaw	PerformanceRaw	EffortRaw	FrustrationLevelRaw	MentalDemandWeighted	PhysicalDemandWeighted	TemporalDemandWeighted	PerformanceWeighted	EffortWeighted	FrustrationLevelWeighted	OverallWorkload
GN	1	1	1	90	35	10	10	75	5	450	105	10	30	225	0	54.6667
GN	1	1	1	85	60	10	5	75	5	425	180	10	15	225	0	57
GN	1	1	5	90	65	10	10	75	5	450	195	10	30	225	0	60.6667
GN	1	2	1	80	50	15	10	75	10	400	150	15	30	225	0	54.6667
GN	1	2	2	85	65	15	15	70	20	425	195	15	45	210	0	59.3333
GN	1	2	5	80	75	15	15	75	10	400	225	15	45	225	0	60.6667
GN	1	3	1	85	70	15	15	85	20	425	210	15	45	255	0	63.3333
GN	1	3	3	85	75	15	15	80	15	425	225	15	45	240	0	63.3333
GN	1	3	5	85	75	15	15	75	15	425	225	15	45	225	0	62.3333
GN	1	4	1	80	55	5	10	60	10	400	165	5	30	180	0	52
GN	1	4	5	85	75	5	15	75	10	425	225	5	45	225	0	61.6667
GN	2	1	1	90	60	15	10	95	10	450	240	15	20	285	0	67.3333
GN	2	1	1	95	65	15	10	80	10	475	260	15	20	240	0	67.3333
GN	2	1	5	85	70	5	10	75	5	425	280	5	20	225	0	63.6667
GN	2	2	1	75	70	15	15	75	10	375	280	15	30	225	0	61.6667
GN	2	2	2	85	75	15	15	75	15	425	300	15	30	225	0	66.3333
GN	2	2	5	85	65	10	10	75	10	425	260	10	20	225	0	62.6667
GN	2	3	1	90	90	15	15	80	25	450	360	15	30	240	0	73
GN	2	3	3	85	80	15	15	80	15	425	320	15	30	240	0	68.6667
GN	2	3	5	99999	99999	99999	99999	99999	99999	99999	99999	99999	99999	99999	99999	99999
GN	2	4	1	80	80	15	15	75	20	400	320	15	30	225	0	66
GN	2	4	5	85	80	10	15	80	30	425	320	10	30	240	0	68.3333
