# Supplementary material for: Testing silicone digit extensions as a way to suppress natural sensation to evaluate supplementary tactile feedback
Source: PLoS One. 2021 Sep 1;16(9):e0256753. doi: 10.1371/journal.pone.0256753 (PMC8410127; doi:10.1371/journal.pone.0256753)
Supplement: S2 File — (ZIP) [file pone.0256753.s002.zip › Data/Study2_Task1.xls]

## Sheet: Data
ParticipantID	Day	FeedbackGroup	FeedbackCondition	Trial	Weight	DurationLoadPhase	GFAtStartOfLoadPhase	GFAtLiftoff	GFLFdelay	MaxGFrateDuringLoadPhase	MaxLFrateDuringLoad
GN	1	2	1	6	0	0.295	0.506208	3.93957	0.2	15.5677	4.59716
GN	1	2	1	7	0	0.245	1.30903	4.16548	0.201	13.5527	5.98396
GN	1	2	1	8	0	0.252	0.199367	3.52811	0.184	19.0018	8.36671
GN	1	2	1	9	0	0.126	2.33512	4.18543	0.136	18.5466	7.76518
GN	1	2	1	10	0	0.156	1.96996	4.33776	0.117	27.4633	7.19312
GN	1	2	1	11	0	0.217	2.15537	5.22592	0.195	17.6251	4.51501
GN	1	2	1	12	0	0.184	1.93347	3.9318	0.243	12.9917	6.26687
GN	1	2	1	13	0	0.297	0.302198	3.43808	0.183	13.8999	5.03671
GN	1	2	1	14	0	0.169	1.78113	3.70386	0.183	14.9915	5.98399
GN	1	2	1	15	0	0.211	0.888364	2.85695	0.159	14.332	5.47644
GN	1	2	1	16	0	0.14	2.16713	3.79502	0.147	16.9118	5.96434
GN	1	2	1	17	0	0.325	0.594601	3.32303	0.179	15.2094	3.65334
GN	1	2	1	18	0	0.293	0.445787	2.88618	0.182	14.1668	3.69751
GN	1	2	1	19	0	0.176	1.42167	2.97116	0.22	12.8383	6.27342
GN	1	2	1	20	0	0.121	1.82589	3.59974	0.145	16.6991	7.84159
GN	1	2	1	26	1	0.319	0.492431	10.3494	0.138	42.1371	15.1015
GN	1	2	1	27	1	0.273	0.753722	9.48273	0.144	40.8734	13.5994
GN	1	2	1	28	1	0.243	1.6534	9.42837	0.142	36.7342	14.281
GN	1	2	1	29	1	0.196	2.36523	9.83709	0.143	48.0621	16.2377
GN	1	2	1	30	1	0.268	0.482588	9.4042	0.125	43.7313	18.5641
GN	1	2	1	31	1	0.195	2.11777	9.57018	0.116	45.9945	20.0547
GN	1	2	1	32	1	0.257	0.82898	9.61304	0.128	43.3074	14.3727
GN	1	2	1	33	1	0.259	0.349816	9.3749	0.1	45.6512	15.1471
GN	1	2	1	34	1	0.228	1.37998	9.99266	0.14	45.9893	17.6281
GN	1	2	1	35	1	0.252	0.389079	8.6555	0.106	45.6893	16.5817
GN	1	2	1	36	1	0.371	0.892188	11.5604	0.161	50.5398	11.741
GN	1	2	1	37	1	0.409	0.499554	8.90552	0.227	32.1199	11.7636
GN	1	2	1	38	1	0.241	0.450259	8.76444	0.112	45.0432	15.3327
GN	1	2	1	39	1	0.22	1.05748	6.50774	0.117	29.6319	16.0767
GN	1	2	1	40	1	0.18	0.71806	8.31703	0.078	54.051	23.2249
GN	1	2	2	6	0	0.073	2.14636	3.43095	0.134	18.8699	10.0183
GN	1	2	2	7	0	0.116	2.23863	3.96027	0.173	17.6234	7.37676
GN	1	2	2	8	0	0.123	1.52949	3.39978	0.138	16.8613	8.1996
GN	1	2	2	9	0	0.096	1.73009	3.02434	0.153	14.2586	9.71034
GN	1	2	2	10	0	0.114	1.41407	2.81324	0.131	14.3528	7.69249
GN	1	2	2	11	0	0.103	0.421816	2.52504	0.049	28.2045	10.6548
GN	1	2	2	12	0	0.149	1.56685	3.1065	0.185	11.8137	6.27047
GN	1	2	2	13	0	0.15	0.853481	2.79778	0.087	18.5664	5.6379
GN	1	2	2	14	0	0.185	0.860468	2.49047	0.154	10.3578	5.90936
GN	1	2	2	15	0	0.148	0.934894	3.01147	0.124	16.0592	6.52105
GN	1	2	2	16	0	0.193	0.779924	2.7844	0.147	17.9624	6.28022
GN	1	2	2	17	0	0.146	1.09917	3.06602	0.142	15.1881	6.76016
GN	1	2	2	18	0	0.194	1.14168	2.89508	0.184	14.0386	5.45042
GN	1	2	2	19	0	0.173	1.00506	2.88807	0.15	12.1619	5.44399
GN	1	2	2	20	0	0.287	0.890458	2.82622	0.224	11.388	3.63166
GN	1	2	2	26	1	0.299	0.143703	8.37194	0.113	41.7589	15.7702
GN	1	2	2	27	1	0.222	0.76321	8.14926	0.123	40.0718	17.976
GN	1	2	2	28	1	0.208	0.470402	6.84552	0.08	38.9158	16.6261
GN	1	2	2	29	1	0.333	4.005	10.2559	0.292	25.1544	13.1906
GN	1	2	2	30	1	0.354	0.562999	8.05944	0.164	38.7752	14.714
GN	1	2	2	31	1	0.33	0.180104	7.54494	0.141	27.9474	12.7564
GN	1	2	2	32	1	0.28	0.445127	6.24271	0.095	33.773	16.6979
GN	1	2	2	33	1	0.249	0.556647	7.61668	0.132	38.4054	19.8525
GN	1	2	2	34	1	0.174	2.16619	7.74375	0.141	37.3644	18.1524
GN	1	2	2	35	1	0.346	0.73329	7.63486	0.184	28.2687	12.1084
GN	1	2	2	36	1	0.263	0.864679	7.40267	0.133	33.9315	14.4046
GN	1	2	2	37	1	0.241	1.26913	7.38328	0.12	28.4563	13.9476
GN	1	2	2	38	1	0.288	0.76518	7.72508	0.154	28.3295	15.3484
GN	1	2	2	39	1	0.339	2.57634	8.95062	0.29	23.3277	12.9889
GN	1	2	2	40	1	0.263	1.72712	8.89221	0.13	43.6316	15.3176
GN	1	2	5	6	0	0.284	0.887347	3.49523	0.233	11.5252	4.75781
GN	1	2	5	7	0	0.139	1.57893	3.25464	0.144	14.0999	7.34491
GN	1	2	5	8	0	0.13	1.32261	3.183	0.141	15.5539	8.50831
GN	1	2	5	9	0	0.106	0.947334	2.75876	0.081	21.5278	7.88811
GN	1	2	5	10	0	0.078	1.42352	2.81821	0.087	20.5105	9.71224
GN	1	2	5	11	0	0.142	0.972541	3.02182	0.106	19.7224	6.67345
GN	1	2	5	12	0	0.128	2.24288	3.43828	0.179	12.802	6.80448
GN	1	2	5	13	0	0.094	1.81494	3.68125	0.142	20.3059	10.8215
GN	1	2	5	14	0	0.108	1.61043	3.07636	0.135	14.6887	8.19947
GN	1	2	5	15	0	0.097	1.75098	3.0048	0.134	14.3729	8.29709
GN	1	2	5	16	0	0.16	0.201554	3.57984	0.082	25.4949	6.54461
GN	1	2	5	17	0	0.154	0.692185	3.20288	0.095	19.9387	5.56622
GN	1	2	5	18	0	0.062	1.93613	2.98097	0.116	18.1544	12.7933
GN	1	2	5	19	0	0.079	2.21293	3.75204	0.143	21.3206	9.98598
GN	1	2	5	20	0	0.084	1.81564	3.77957	0.109	25.7449	11.7445
GN	1	2	5	26	1	0.142	2.9316	9.58585	0.13	51.5522	22.1423
GN	1	2	5	27	1	0.178	1.42103	7.94924	0.113	46.113	21.9147
GN	1	2	5	28	1	0.166	1.97035	7.23431	0.102	33.5504	18.2359
GN	1	2	5	29	1	0.125	2.6142	8.2381	0.118	51.067	25.24
GN	1	2	5	30	1	0.219	0.924247	7.32564	0.111	34.7599	18.6979
GN	1	2	5	31	1	0.199	0.352815	7.00599	0.095	39.1234	22.3215
GN	1	2	5	32	1	0.213	0.763193	7.83366	0.117	39.7718	20.1361
GN	1	2	5	33	1	0.294	0.326394	7.49824	0.115	40.4668	23.8318
GN	1	2	5	34	1	0.135	5.70016	11.8145	0.188	54.8998	27.6399
GN	1	2	5	35	1	0.172	1.6606	6.89643	0.118	36.8167	20.9129
GN	1	2	5	37	1	0.099	2.31891	7.5523	0.072	62.2289	33.4984
GN	1	2	5	38	1	0.191	2.23973	8.53447	0.132	37.635	16.4799
GN	1	2	5	39	1	0.168	2.15346	8.90078	0.131	50.0021	19.0653
GN	1	2	5	40	1	0.182	1.48442	7.48477	0.107	40.9182	18.8873
GN	2	3	1	6	0	0.214	1.02499	4.58577	0.113	24.3136	4.32212
GN	2	3	1	7	0	0.12	2.51556	5.35647	0.128	25.5923	7.55115
GN	2	3	1	8	0	0.183	0.70776	4.03034	0.081	21.2399	7.09888
GN	2	3	1	9	0	0.123	1.70783	3.84366	0.145	22.046	7.05581
GN	2	3	1	10	0	0.204	0.794151	4.53574	0.089	27.2813	5.09517
GN	2	3	1	11	0	0.133	1.19856	4.02354	0.103	26.2084	6.79519
GN	2	3	1	12	0	0.181	1.693	4.13709	0.179	19.9546	5.70097
GN	2	3	1	13	0	0.091	1.25868	3.46745	0.074	27.289	10.3341
GN	2	3	1	14	0	0.115	1.85119	4.12079	0.098	27.3404	8.9576
GN	2	3	1	15	0	0.138	2.60766	4.53317	0.153	18.8783	9.6261
GN	2	3	1	16	0	0.182	0.968345	3.86497	0.103	17.4423	6.34851
GN	2	3	1	17	0	0.189	1.36661	3.76064	0.118	19.5925	6.99668
GN	2	3	1	18	0	0.146	0.76249	2.90452	0.067	16.6479	8.32179
GN	2	3	1	19	0	0.175	1.06576	4.50948	0.154	22.0616	6.17643
GN	2	3	1	20	0	0.098	1.8676	3.62548	0.129	20.3279	8.11658
GN	2	3	1	26	1	0.253	1.67669	10.2799	0.156	41.0835	15.16
GN	2	3	1	27	1	0.213	0.948913	9.89924	0.128	48.5221	20.1421
GN	2	3	1	28	1	0.153	2.84752	9.77969	0.137	48.2139	20.4062
GN	2	3	1	29	1	0.264	0.655518	10.5199	0.148	55.5243	23.8265
GN	2	3	1	30	1	0.164	5.14179	13.0244	0.146	56.7103	24.7255
GN	2	3	1	31	1	0.194	0.909524	9.37019	0.113	51.5005	22.2868
GN	2	3	1	32	1	0.202	0.533461	8.55473	0.111	55.6584	23.2879
GN	2	3	1	33	1	0.2	3.18233	10.4397	0.147	43.9402	16.156
GN	2	3	1	34	1	0.225	3.64144	10.2264	0.156	41.5926	16.2371
GN	2	3	1	35	1	0.222	3.1393	10.6793	0.15	42.0947	14.5117
GN	2	3	1	36	1	0.203	4.21182	10.572	0.189	44.2957	18.0541
GN	2	3	1	37	1	0.164	4.94151	10.774	0.169	46.881	17.3434
GN	2	3	1	38	1	0.262	0.479204	9.43987	0.11	48.7342	16.6008
GN	2	3	1	39	1	0.231	3.79173	10.4705	0.224	41.7842	13.895
GN	2	3	1	40	1	0.295	0.446912	9.40307	0.166	38.2657	16.3054
GN	2	3	3	6	0	0.162	3.04754	5.36452	0.218	20.1454	5.46436
GN	2	3	3	7	0	0.173	1.01889	4.45448	0.164	24.5071	8.96808
GN	2	3	3	8	0	0.167	0.977826	4.65779	0.124	26.3219	6.63398
GN	2	3	3	9	0	0.261	1.48293	4.36078	0.164	14.1286	4.59243
GN	2	3	3	10	0	0.144	1.59159	3.77529	0.139	18.6299	7.44925
GN	2	3	3	11	0	0.156	1.08819	3.24892	0.134	18.0793	7.82533
GN	2	3	3	12	0	0.17	1.66008	3.9894	0.151	15.5747	5.54561
GN	2	3	3	13	0	0.196	0.699875	3.63902	0.14	22.0465	6.68764
GN	2	3	3	14	0	0.13	0.759318	3.17478	0.089	26.1957	7.20967
GN	2	3	3	15	0	0.073	1.85944	3.19668	0.088	24.2447	10.5825
GN	2	3	3	16	0	0.191	0.673225	3.11488	0.125	15.9755	5.08891
GN	2	3	3	17	0	0.093	1.67943	3.17468	0.125	18.7724	8.62047
GN	2	3	3	18	0	0.082	1.71545	3.05203	0.112	19.2246	11.6209
GN	2	3	3	19	0	0.106	0.553409	2.34729	0.067	19.8762	8.07563
GN	2	3	3	20	0	0.144	0.95879	2.91231	0.112	16.5451	6.69985
GN	2	3	3	26	1	0.216	3.02914	10.2888	0.143	42.7772	19.1818
GN	2	3	3	27	1	0.276	2.69362	9.73397	0.242	33.6315	16.3427
GN	2	3	3	28	1	0.293	1.07553	10.3858	0.148	45.4001	13.9486
GN	2	3	3	29	1	0.252	1.75886	10.0749	0.147	42.7533	12.3616
GN	2	3	3	30	1	0.261	2.88955	10.7746	0.18	35.3656	12.1753
GN	2	3	3	31	1	0.229	0.717369	9.76845	0.103	49.5676	16.3999
GN	2	3	3	32	1	0.197	3.1627	9.77795	0.127	39.5006	19.3578
GN	2	3	3	33	1	0.22	1.17281	8.81467	0.096	42.1183	16.3629
GN	2	3	3	34	1	0.29	0.341829	10.4443	0.128	49.9086	15.8821
GN	2	3	3	35	1	0.305	0.577553	10.173	0.179	38.8275	15.7501
GN	2	3	3	36	1	0.361	0.618523	13.0783	0.215	47.4553	14.9434
GN	2	3	3	37	1	0.269	1.76158	9.16385	0.197	34.2828	13.5412
GN	2	3	3	38	1	0.235	2.62694	12.1455	0.192	50.2513	16.3633
GN	2	3	3	39	1	0.304	0.88708	13.1955	0.167	59.8266	17.7468
GN	2	3	3	40	1	0.179	2.32283	9.20982	0.127	43.7976	17.9975
GN	2	3	5	6	0	0.141	1.54652	3.76125	0.107	18.2454	8.9039
GN	2	3	5	7	0	0.163	1.17709	4.545	0.174	23.9399	8.05434
GN	2	3	5	8	0	0.126	0.891677	3.88108	0.075	29.3408	8.32345
GN	2	3	5	9	0	0.162	0.686059	3.84337	0.088	22.3067	8.6415
GN	2	3	5	10	0	0.138	0.939132	3.48044	0.097	23.9695	6.82681
GN	2	3	5	11	0	0.124	1.07587	3.30441	0.109	21.6743	8.02392
GN	2	3	5	12	0	0.104	1.53988	3.36626	0.116	18.9399	8.45835
GN	2	3	5	13	0	0.148	1.17397	3.19465	0.139	14.9365	6.9885
GN	2	3	5	14	0	0.15	1.18156	3.20705	0.14	15.5572	6.35017
GN	2	3	5	15	0	0.15	1.21995	3.12054	0.13	17.4435	6.24322
GN	2	3	5	16	0	0.163	0.718569	3.38137	0.096	19.6602	5.75667
GN	2	3	5	17	0	0.159	0.865947	3.38114	0.102	23.7297	5.33057
GN	2	3	5	18	0	0.25	0.70112	4.01952	0.195	18.7319	7.22354
GN	2	3	5	19	0	0.136	1.74595	3.96177	0.123	21.0541	6.68522
GN	2	3	5	20	0	0.164	0.828593	3.53706	0.097	18.0159	5.23876
GN	2	3	5	26	1	0.27	0.823311	9.67978	0.145	41.287	13.8361
GN	2	3	5	27	1	0.27	2.54053	10.4086	0.187	36.139	15.2505
GN	2	3	5	28	1	0.311	2.33994	9.47665	0.163	31.4729	14.2665
GN	2	3	5	29	1	0.268	0.929698	9.74135	0.14	49.2451	16.1047
GN	2	3	5	30	1	0.146	3.92793	8.81946	0.131	40.8683	22.3278
GN	2	3	5	31	1	0.232	3.13021	10.5119	0.162	42.3436	16.4621
GN	2	3	5	32	1	0.222	3.91933	10.4552	0.18	35.5151	18.4377
GN	2	3	5	33	1	0.261	3.95933	10.8958	0.203	41.7685	13.9831
GN	2	3	5	34	1	0.202	5.02632	12.2346	0.179	52.6737	16.9771
GN	2	3	5	35	1	0.23	0.87199	8.74229	0.127	41.5562	18.6081
GN	2	3	5	36	1	0.255	0.8454	10.058	0.132	54.5658	19.8009
GN	2	3	5	37	1	0.17	3.86077	9.56117	0.124	44.9982	21.6354
GN	2	3	5	38	1	0.249	1.43719	10.2989	0.129	42.9111	16.1092
GN	2	3	5	39	1	0.23	0.784454	9.73235	0.098	52.8796	17.2697
GN	2	3	5	40	1	0.208	0.868841	8.53204	0.106	46.6773	20.8287
GN	3	4	1	6	0	0.224	2.37939	5.2207	0.209	18.046	5.92546
GN	3	4	1	7	0	0.205	2.88505	5.76633	0.217	22.0357	5.0335
GN	3	4	1	8	0	0.185	0.879176	4.30624	0.156	21.2729	6.57068
GN	3	4	1	9	0	0.127	2.93049	5.33693	0.184	22.167	7.35882
GN	3	4	1	10	0	0.138	0.432223	4.34689	0.062	33.1757	7.29634
GN	3	4	1	11	0	0.182	1.87373	5.22231	0.142	23.134	4.81491
GN	3	4	1	12	0	0.153	1.94096	5.168	0.151	25.2105	5.22525
GN	3	4	1	13	0	0.197	0.604603	4.75045	0.107	29.11	6.03738
GN	3	4	1	14	0	0.106	3.10508	5.53214	0.202	25.8375	10.1627
GN	3	4	1	15	0	0.148	1.30148	4.29671	0.15	23.319	8.15655
GN	3	4	1	16	0	0.165	2.39506	5.12315	0.158	23.0714	5.40093
GN	3	4	1	17	0	0.135	2.36872	5.11397	0.136	27.12	6.67063
GN	3	4	1	18	0	0.112	2.43993	4.42571	0.127	22.5682	7.80831
GN	3	4	1	19	0	0.125	2.4551	5.14841	0.116	29.0513	8.8341
GN	3	4	1	20	0	0.098	2.8241	5.07104	0.118	27.0327	8.60343
GN	3	4	1	26	1	0.34	0.511633	11.6508	0.156	39.4741	12.9268
GN	3	4	1	27	1	0.192	3.76038	12.3689	0.151	53.4603	15.6567
GN	3	4	1	28	1	0.197	2.77313	11.4301	0.129	54.1699	17.763
GN	3	4	1	29	1	0.244	0.782712	11.0613	0.123	52.7762	17.9066
GN	3	4	1	30	1	0.212	0.547004	10.1786	0.111	50.9509	19.6049
GN	3	4	1	31	1	0.127	3.66804	9.71407	0.121	52.4871	25.778
GN	3	4	1	32	1	0.271	0.635641	10.3936	0.124	41.8052	13.3136
GN	3	4	1	33	1	0.159	4.26973	11.1888	0.149	48.6056	19.4013
GN	3	4	1	34	1	0.173	4.34927	11.7092	0.148	48.4434	18.3671
GN	3	4	1	35	1	0.232	1.50208	10.8841	0.154	44.3509	17.6453
GN	3	4	1	36	1	0.169	3.31991	10.7091	0.127	49.365	17.7128
GN	3	4	1	37	1	0.249	0.589231	10.6714	0.134	47.9721	18.7867
GN	3	4	1	38	1	0.167	2.67898	9.92003	0.118	48.6385	18.7426
GN	3	4	1	39	1	0.179	2.17256	9.79458	0.136	48.5056	21.2818
GN	3	4	1	40	1	0.284	0.461117	10.7048	0.152	116.317	22.3507
GN	3	4	4	6	0	0.07	0.771711	2.86943	0.058	33.0063	13.0465
GN	3	4	4	7	0	0.128	0.499879	3.35517	0.08	28.8252	7.30911
GN	3	4	4	8	0	0.111	0.6474	3.05846	0.054	24.6559	8.13567
GN	3	4	4	9	0	0.223	0.394424	3.42474	0.155	15.844	6.36052
GN	3	4	4	10	0	0.171	1.62202	4.38947	0.183	18.6804	6.3531
GN	3	4	4	11	0	0.084	1.33767	3.13439	0.073	26.5859	9.90762
GN	3	4	4	12	0	0.135	0.389998	3.31054	0.039	26.3344	9.14296
GN	3	4	4	13	0	0.144	0.323936	3.65315	0.08	26.4124	6.85445
GN	3	4	4	14	0	0.149	0.938896	4.10329	0.051	29.0858	11.627
GN	3	4	4	15	0	0.137	0.88047	3.36843	0.08	24.2079	8.58373
GN	3	4	4	16	0	0.169	2.78416	6.29714	0.191	23.8567	6.69997
GN	3	4	4	17	0	0.137	1.14805	4.4869	0.103	31.107	8.0146
GN	3	4	4	18	0	0.148	0.470576	3.63476	0.06	26.4535	6.86696
GN	3	4	4	19	0	0.154	0.303146	3.7692	0.029	26.8625	10.4553
GN	3	4	4	20	0	0.137	1.13417	4.06892	0.082	25.0409	8.07666
GN	3	4	4	26	1	0.186	2.28611	9.06381	0.119	44.6751	16.7942
GN	3	4	4	27	1	0.228	1.25912	10.0181	0.131	44.7161	17.1467
GN	3	4	4	28	1	0.209	2.68761	10.0415	0.144	45.5547	15.6018
GN	3	4	4	29	1	0.192	1.24612	10.2644	0.086	58.0041	17.0769
GN	3	4	4	30	1	0.216	2.69178	12.4242	0.109	53.0699	19.1543
GN	3	4	4	31	1	0.166	2.89156	9.64527	0.091	55.0016	25.7514
GN	3	4	4	32	1	0.246	0.595838	11.7471	0.124	54.5734	14.4227
GN	3	4	4	33	1	0.199	2.84812	11.701	0.161	47.4857	18.3157
GN	3	4	4	34	1	0.201	2.63913	11.6283	0.171	56.2492	18.7425
GN	3	4	4	35	1	0.222	1.95691	11.3824	0.149	53.5816	18.0402
GN	3	4	4	36	1	0.286	0.475092	11.2116	0.107	56.5345	15.2969
GN	3	4	4	37	1	0.187	2.23079	11.1661	0.099	62.4567	20.3038
GN	3	4	4	38	1	0.249	0.511878	10.932	0.083	58.1498	16.9296
GN	3	4	4	39	1	0.284	1.11817	11.658	0.152	48.1481	14.9358
GN	3	4	4	40	1	0.291	2.63638	12.3354	0.165	48.2988	13.7143
GN	3	4	5	6	0	0.2	1.34733	3.95878	0.146	18.3959	5.00275
GN	3	4	5	7	0	0.122	2.50112	4.71783	0.165	21.5949	7.68796
GN	3	4	5	8	0	0.153	2.72511	5.60218	0.184	23.9822	6.43751
GN	3	4	5	9	0	0.185	3.56875	5.75191	0.244	16.3409	5.66006
GN	3	4	5	10	0	0.234	0.417664	4.02515	0.113	17.7809	4.5698
GN	3	4	5	11	0	0.114	1.72088	3.81626	0.144	19.0805	6.61074
GN	3	4	5	12	0	0.163	2.36684	5.01032	0.186	18.8157	6.34478
GN	3	4	5	13	0	0.117	1.76453	4.13343	0.127	21.9695	8.14631
GN	3	4	5	14	0	0.121	1.2418	3.59431	0.092	24.331	7.31254
GN	3	4	5	15	0	0.13	2.67097	4.87861	0.158	19.5443	8.56798
GN	3	4	5	16	0	0.104	2.42207	4.2666	0.143	20.756	10.0629
GN	3	4	5	17	0	0.117	1.85191	4.28131	0.13	23.1968	7.25639
GN	3	4	5	18	0	0.143	2.08973	4.1234	0.172	15.9527	6.94171
GN	3	4	5	19	0	0.176	2.53754	4.94352	0.22	17.6872	5.89164
GN	3	4	5	20	0	0.162	1.83413	4.23139	0.141	18.3126	5.80054
GN	3	4	5	26	1	0.342	4.07831	11.7569	0.235	32.0489	12.4636
GN	3	4	5	27	1	0.407	0.526639	10.2094	0.192	33.3666	11.7278
GN	3	4	5	28	1	0.329	0.839817	13.895	0.16	54.1767	14.9205
GN	3	4	5	29	1	0.289	5.29523	15.7531	0.242	43.5406	12.4929
GN	3	4	5	30	1	0.354	5.11915	17.6568	0.287	43.9415	12.4437
GN	3	4	5	31	1	0.304	5.4355	14.4867	0.279	39.6363	12.5401
GN	3	4	5	32	1	0.22	3.28017	11.3232	0.172	42.7698	16.0491
GN	3	4	5	33	1	0.248	3.5459	12.351	0.179	48.3844	12.1582
GN	3	4	5	34	1	0.456	0.524166	15.0345	0.203	45.4529	11.5311
GN	3	4	5	35	1	0.277	1.6397	10.4059	0.108	47.798	21.3221
GN	3	4	5	36	1	0.239	3.30825	11.8517	0.127	55.5482	19.2636
GN	3	4	5	37	1	0.205	1.88499	10.3219	0.124	51.5019	14.246
GN	3	4	5	38	1	0.261	1.14813	10.9917	0.123	46.1103	12.8133
GN	3	4	5	40	1	0.228	4.40222	12.9211	0.171	50.9888	15.0275
GN	4	1	1	8	0	0.147	2.86666	5.54953	0.126	24.7509	10.2323
GN	4	1	1	9	0	0.096	4.29127	6.8825	0.207	30.6675	8.97309
GN	4	1	1	10	0	0.138	1.32974	4.67642	0.091	29.3767	9.69803
GN	4	1	1	11	0	0.186	0.653919	5.12699	0.152	27.1412	9.21634
GN	4	1	1	12	0	0.158	0.822151	5.07235	0.117	28.3913	7.0054
GN	4	1	1	13	0	0.116	2.27266	4.39752	0.14	19.5205	8.67679
GN	4	1	1	14	0	0.139	1.34182	4.89082	0.131	30.067	9.22361
GN	4	1	1	15	0	0.096	2.72301	4.83588	0.135	26.3205	8.83852
GN	4	1	1	16	0	0.383	0.562185	5.72724	0.259	18.951	4.88596
GN	4	1	1	17	0	0.117	1.0154	3.50379	0.103	22.5752	9.24051
GN	4	1	1	18	0	0.064	3.43091	5.25119	0.151	29.3291	12.1859
GN	4	1	1	19	0	0.127	1.3498	5.33981	0.096	37.3671	6.31277
GN	4	1	1	20	0	0.125	1.00591	3.59466	0.084	27.3102	7.82995
GN	4	1	1	26	1	0.284	2.04281	10.52	0.107	40.5452	17.9243
GN	4	1	1	28	1	0.447	2.81362	13.9772	0.232	42.4372	12.9377
GN	4	1	1	32	1	0.306	3.17525	14.027	0.207	46.3864	13.1978
GN	4	1	1	35	1	0.407	1.02019	10.3498	0.222	34.8377	10.1327
GN	4	1	1	36	1	0.445	0.668407	11.8533	0.186	35.0836	10.0563
GN	4	1	1	37	1	0.288	3.1088	12.8945	0.193	43.2871	14.6036
GN	4	1	1	38	1	0.184	4.85135	14.9968	0.158	64.6505	18.486
GN	4	1	1	39	1	0.272	3.42075	13.3503	0.197	52.2003	14.7278
GN	4	1	1	40	1	0.27	0.870829	10.5704	0.107	39.9699	13.8467
GN	4	1	5	6	0	0.161	1.36279	5.29932	0.145	32.1745	7.64574
GN	4	1	5	7	0	0.149	3.09341	6.0625	0.171	25.0374	6.37356
GN	4	1	5	8	0	0.171	1.02179	4.09242	0.127	23.8936	5.7098
GN	4	1	5	9	0	0.174	1.9469	5.27515	0.121	24.8894	7.47661
GN	4	1	5	10	0	0.119	3.43606	6.2676	0.146	26.1239	10.3236
GN	4	1	5	11	0	0.11	3.04878	5.71287	0.144	34.2615	7.88676
GN	4	1	5	12	0	0.127	2.23284	5.44195	0.14	27.7106	8.94838
GN	4	1	5	13	0	0.127	1.51874	4.93539	0.105	35.8032	8.13142
GN	4	1	5	14	0	0.157	1.3783	5.68377	0.121	31.525	6.82955
GN	4	1	5	15	0	0.127	2.49371	5.36537	0.136	29.3044	6.9714
GN	4	1	5	16	0	0.188	0.812329	5.70274	0.116	34.0619	5.76787
GN	4	1	5	17	0	0.1	2.48377	5.01202	0.112	27.1161	9.27708
GN	4	1	5	18	0	0.118	2.25488	4.47602	0.106	22.6064	9.16999
GN	4	1	5	19	0	0.14	2.01588	4.65559	0.106	26.8767	7.70169
GN	4	1	5	20	0	0.209	0.441775	5.17085	0.04	27.2923	10.0583
GN	4	1	5	26	1	0.377	0.499927	12.6249	0.18	51.3561	15.859
GN	4	1	5	27	1	0.3	0.580782	11.897	0.171	52.4959	13.1997
GN	4	1	5	28	1	0.245	3.58947	15.0238	0.169	57.0655	12.973
GN	4	1	5	29	1	0.341	0.489185	12.3543	0.143	50.3977	13.3218
GN	4	1	5	30	1	0.245	1.46186	10.4432	0.144	45.9843	14.7071
GN	4	1	5	31	1	0.158	5.1957	12.9047	0.163	57.4129	19.5281
GN	4	1	5	32	1	0.223	2.88765	11.5552	0.14	55.7704	16.9199
GN	4	1	5	33	1	0.279	1.49602	12.3342	0.192	52.5456	19.8839
GN	4	1	5	34	1	0.217	2.86846	13.4125	0.18	57.9118	15.2945
GN	4	1	5	35	1	0.216	1.00653	9.35293	0.128	41.3146	17.2326
GN	4	1	5	36	1	0.241	2.48075	12.919	0.215	51.3586	14.6727
GN	4	1	5	37	1	0.222	3.65662	11.4692	0.126	59.547	21.4583
GN	4	1	5	38	1	0.28	1.43909	10.1345	0.136	46.8213	14.9501
GN	4	1	5	39	1	0.298	0.602898	9.26041	0.13	35.0497	14.2184
GN	4	1	5	40	1	0.281	0.568301	10.354	0.15	41.5465	15.3657

## Sheet: Explanation
Explanation of variable values
VariableName	Values	Unit	Explanation
Days	[1-3]	1	On which day the data was gathered.
FeedbackGroup	[1-4]	N/A	Which experimental group the participant belongs to: 1 = No Feedback; 2 = DESC feedback; 3 = Continuous feedback; 4 = Hybrid feedback.
FeedbackCondition	[1-5]	N/A	Which feedback condition the participant was experiencing: 1 = (first) No Feedback; 2 = DESC feedback; 3 = Continuous feedback; 4 = Hybrid feedback; 5 = second No feedback block.
TrialNumber	[6-40]	1	The first five trials of each experimental condition were deleted as "training data"; ergo, low weight trials go from 6 to 20, high weight trials from 26 to 40.
Weight	[0-1]	N/A	The weight of the object in each trial: 0 = low (80g); 1 = high (270g).
DurationLoadPhase		s	The duration of the load phase in seconds.
GFAtStartOfLoadPhase		N	The Grasp Force at the start of the load phase in Newton.
GFAtLiftoff		N	The Grasp Force at the moment of object liftoff in Newton.
GFLFdelay		s	The delay between the Lift Force reaching 50% of ist maximum value and the Grasp Force reaching the same value in seconds.
MaxGFrateDuringLoadPhase		N/s	The maximum rate of change of the Grasp Force during the load phase in Newton/second.
MaxLFrateDuringLoad		N/s	The maximum rate of change of the Lift Force during the load phase in Newton/second.
Missing data	99999		Missing data is assigned a value of 99999.
Missing trials			A small number of trials may have been discarded due to technical failures or object slips.
