# Supplementary material for: Testing silicone digit extensions as a way to suppress natural sensation to evaluate supplementary tactile feedback
Source: PLoS One. 2021 Sep 1;16(9):e0256753. doi: 10.1371/journal.pone.0256753 (PMC8410127; doi:10.1371/journal.pone.0256753)
Supplement: S2 File — (ZIP) [file pone.0256753.s002.zip › Data/Study2_Task2.xls]

## Sheet: Data
Participant	Day	FeedbackGroup	FeedbackCondition	Trial	Weight	WeightChangeIndex	DurationLoadPhase	GFAtStartOfLoadPhase	GFAtLiftoff	GFLFdelay	MaxGFrateDuringLoadPhase	MaxLFrateDuringLoad
GN	1	2	1	1	0	0	0.125	0.385218	2.29228	0.035	18.7359	10.0513
GN	1	2	1	2	0	0	0.135	1.67921	3.56947	0.12	16.2074	8.20073
GN	1	2	1	3	0	0	0.261	0.368396	4.28598	0.045	19.397	9.15342
GN	1	2	1	4	0	0	0.082	1.17544	2.96045	0.079	24.4223	10.1167
GN	1	2	1	5	0	0	0.175	0.41993	3.86816	0.109	22.2976	6.79278
GN	1	2	1	6	0	3	0.216	0.482662	2.81678	0.141	15.8487	5.28133
GN	1	2	1	7	1	1	0.417	0.486767	5.35779	0.106	24.0457	12.5537
GN	1	2	1	8	1	2	0.244	1.10263	8.70255	0.11	45.7072	13.7896
GN	1	2	1	9	1	0	0.231	1.36298	10.1903	0.143	45.3414	17.5213
GN	1	2	1	10	1	0	0.232	1.52048	9.73333	0.138	43.1554	16.4389
GN	1	2	1	11	1	3	0.269	0.311578	14.9063	0.149	67.0358	17.6073
GN	1	2	1	12	0	1	0.083	1.12539	4.75072	0.067	49.8694	9.40904
GN	1	2	1	13	0	2	0.143	0.163738	3.59484	0.068	35.3481	7.81906
GN	1	2	1	14	0	0	0.156	0.31065	3.38431	0.096	21.1482	7.89528
GN	1	2	1	15	0	3	0.214	0.267511	2.6018	0.122	14.2913	5.73848
GN	1	2	1	16	1	1	0.367	1.23055	10.0235	0.141	29.3881	11.6538
GN	1	2	1	17	1	2	0.247	1.3947	9.62819	0.113	47.4887	13.7891
GN	1	2	1	18	1	0	0.411	0.5243	11.4352	0.17	33.4906	8.23551
GN	1	2	1	19	1	3	0.405	0.465718	10.9196	0.16	38.2052	12.1984
GN	1	2	1	20	0	1	0.099	2.00396	5.40476	0.115	41.7304	8.97577
GN	1	2	1	21	0	2	0.121	1.89659	4.14554	0.162	19.5394	7.33364
GN	1	2	1	22	0	0	0.143	0.280544	2.59858	0.042	21.0319	7.0814
GN	1	2	1	23	0	3	0.149	2.85817	5.85512	0.173	25.8994	8.51601
GN	1	2	1	24	1	1	0.53	1.54435	9.31988	0.292	25.3603	10.426
GN	1	2	1	25	1	2	0.288	2.08975	8.92086	0.202	30.4769	13.0235
GN	1	2	1	26	1	0	0.455	1.57783	10.2104	0.233	24.4885	7.75834
GN	1	2	1	27	1	0	0.238	2.00821	10.5959	0.13	44.3497	13.6867
GN	1	2	1	28	1	0	0.343	2.04327	11.538	0.183	33.8887	16.1524
GN	1	2	1	29	1	3	0.303	0.726051	9.45165	0.143	41.5682	16.6599
GN	1	2	1	30	0	1	0.076	2.55388	5.39842	0.121	45.5271	9.66918
GN	1	2	1	31	0	2	0.101	1.19141	3.45478	0.099	23.655	10.6856
GN	1	2	1	32	0	0	0.116	1.24741	3.25718	0.098	18.8362	7.43756
GN	1	2	1	33	0	3	0.156	0.704223	2.99081	0.09	18.7058	5.96136
GN	1	2	1	34	1	1	0.458	1.08132	8.48234	0.169	23.1991	9.82019
GN	1	2	1	35	1	2	0.332	1.13227	7.6925	0.164	25.9496	12.7665
GN	1	2	1	36	1	0	0.289	2.88957	9.16114	0.16	33.6655	15.2177
GN	1	2	1	37	1	0	0.254	1.41853	9.79197	0.14	34.8215	13.3966
GN	1	2	1	38	1	0	0.3	2.37692	9.8391	0.188	33.6719	11.7765
GN	1	2	1	39	1	3	0.246	0.415319	7.2099	0.088	39.8357	13.7487
GN	1	2	1	40	0	1	0.123	1.22968	6.23047	0.074	46.0127	10.7775
GN	1	2	1	41	0	2	0.085	2.72671	4.51882	0.146	23.3136	10.2525
GN	1	2	1	42	0	0	0.11	0.922849	3.03542	0.065	25.2919	8.17137
GN	1	2	1	43	0	3	0.131	0.224387	2.26593	0.049	17.7184	7.07069
GN	1	2	1	44	1	1	0.376	1.21739	6.71713	0.177	24.7727	9.12672
GN	1	2	1	45	1	2	0.215	1.52234	7.51455	0.103	33.765	15.9166
GN	1	2	1	46	1	0	0.253	2.3771	8.33661	0.167	31.6216	16.5945
GN	1	2	1	47	1	0	0.529	0.420203	9.4746	0.209	27.3516	10.9888
GN	1	2	1	48	1	0	0.227	1.57746	7.83471	0.126	33.9626	16.2607
GN	1	2	1	49	1	3	0.366	0.282009	9.58228	0.128	39.3456	11.9777
GN	1	2	1	50	0	1	0.138	1.12711	4.63937	0.122	35.2893	6.97976
GN	1	2	1	51	0	2	0.153	0.620464	3.24821	0.126	25.4857	10.8428
GN	1	2	1	52	0	0	0.101	0.345257	2.16275	0.02	19.9985	10.5111
GN	1	2	1	53	0	0	0.113	0.218551	2.23064	0.022	21.1755	9.55227
GN	1	2	1	54	0	3	0.184	0.248364	2.76484	0.039	20.9705	7.38167
GN	1	2	1	55	1	1	0.467	0.231535	5.23373	0.103	16.6215	11.9046
GN	1	2	1	56	1	2	0.22	2.01783	7.73964	0.14	31.5129	13.0791
GN	1	2	1	57	1	0	0.2	1.48976	6.78442	0.117	31.765	15.8848
GN	1	2	1	58	1	3	0.191	1.69042	7.14146	0.111	35.7308	18.4627
GN	1	2	1	59	0	1	0.078	1.9869	5.44861	0.101	49.6242	14.714
GN	1	2	1	60	0	2	0.093	0.51311	3.33937	0.057	33.2143	10.1531
GN	1	2	1	61	0	0	0.088	0.888651	3.06421	0.077	28.5155	9.95987
GN	1	2	1	62	0	0	0.153	1.1039	3.07466	0.084	23.0554	7.99776
GN	1	2	2	1	1	0	0.419	0.542937	7.97542	0.195	33.9742	12.2082
GN	1	2	2	2	1	0	0.433	1.76327	9.74901	0.249	28.0511	10.0029
GN	1	2	2	3	1	0	0.442	0.761901	9.16482	0.154	30.5128	11.0867
GN	1	2	2	4	1	0	0.342	0.9498	9.42366	0.153	33.8526	14.2411
GN	1	2	2	5	1	0	0.239	0.734464	7.98332	0.11	37.3502	15.2374
GN	1	2	2	6	1	0	0.342	1.58029	9.67527	0.187	28.4503	10.5755
GN	1	2	2	7	1	3	0.408	4.02902	12.8207	0.444	28.6118	11.8639
GN	1	2	2	8	0	1	0.1	1.70747	4.11549	0.091	27.9294	9.74706
GN	1	2	2	9	0	2	0.113	1.31994	3.75741	0.093	24.2441	9.26679
GN	1	2	2	10	0	0	0.111	1.14427	2.88547	0.097	16.9395	7.42805
GN	1	2	2	11	0	0	0.136	1.28313	3.3348	0.152	18.6431	8.30731
GN	1	2	2	12	0	3	0.136	0.421702	2.88651	0.07	21.1918	5.97356
GN	1	2	2	13	1	1	0.569	1.86733	7.96075	0.366	16.072	7.30794
GN	1	2	2	14	1	2	0.272	1.11508	9.15084	0.164	43.3948	16.6194
GN	1	2	2	15	1	0	0.316	1.18013	8.47385	0.155	33.1027	11.1129
GN	1	2	2	16	1	3	0.325	0.64539	7.38061	0.149	33.2322	13.7994
GN	1	2	2	17	0	1	0.056	2.3265	4.1802	0.117	34.1143	14.0405
GN	1	2	2	18	0	2	0.103	1.20136	2.96424	0.094	19.0426	8.73261
GN	1	2	2	19	0	0	0.14	0.745977	2.60774	0.123	15.1313	9.6513
GN	1	2	2	20	0	0	0.192	1.20812	2.59126	0.167	9.22932	4.87263
GN	1	2	2	21	0	0	0.216	0.726568	1.75768	0.233	7.94017	6.38109
GN	1	2	2	22	0	3	0.181	0.9913	2.19705	0.192	7.68751	6.3266
GN	1	2	2	23	1	1	0.474	1.98266	7.987	0.215	27.406	8.96774
GN	1	2	2	24	1	2	0.257	1.7705	7.43746	0.107	28.4305	15.2243
GN	1	2	2	25	1	0	0.291	1.48079	7.89386	0.15	28.5878	12.1829
GN	1	2	2	26	1	0	0.17	1.85853	7.49802	0.111	38.3859	17.0435
GN	1	2	2	27	1	3	0.228	0.975679	7.26604	0.108	39.5551	14.2713
GN	1	2	2	28	0	1	0.082	1.28079	3.31432	0.076	25.9177	10.1254
GN	1	2	2	29	0	2	0.194	0.32014	2.50729	0.14	21.9141	8.54467
GN	1	2	2	30	0	0	0.129	0.793783	2.09669	0.103	11.903	7.03698
GN	1	2	2	31	0	3	0.195	0.569078	3.00885	0.134	14.8327	7.15818
GN	1	2	2	32	1	1	0.46	0.582954	8.15989	0.119	29.8889	10.3075
GN	1	2	2	33	1	2	0.281	0.977336	8.89158	0.124	39.7501	15.0747
GN	1	2	2	34	1	0	0.26	1.03744	8.03811	0.135	32.9599	13.0844
GN	1	2	2	35	1	3	0.28	0.804865	8.76762	0.141	47.7254	15.0938
GN	1	2	2	36	0	1	0.127	1.47102	4.18285	0.129	24.794	8.15352
GN	1	2	2	37	0	2	0.272	0.699584	2.43391	0.137	9.16503	4.54636
GN	1	2	2	38	0	0	0.297	0.263064	2.86323	0.193	14.0318	7.17856
GN	1	2	2	39	0	0	0.132	1.00585	2.69495	0.117	16.6095	6.35375
GN	1	2	2	40	0	3	0.145	0.893047	2.56266	0.115	14.0967	6.80971
GN	1	2	2	41	1	1	0.249	1.17813	5.7856	0.131	26.7777	13.4698
GN	1	2	2	42	1	2	0.379	1.48064	7.31235	0.253	20.6152	11.8463
GN	1	2	2	43	1	0	0.396	0.203388	6.75858	0.192	25.6011	12.7544
GN	1	2	2	44	1	0	0.325	1.67135	8.51961	0.245	27.5527	14.1814
GN	1	2	2	45	1	0	0.279	0.437209	8.82774	0.123	51.3555	17.0602
GN	1	2	2	46	1	3	0.206	1.62465	8.59025	0.136	46.4544	16.9744
GN	1	2	2	47	0	1	0.175	0.775454	3.33048	0.122	17.8417	6.27101
GN	1	2	2	48	0	2	0.123	1.27054	2.70835	0.141	13.2556	8.6419
GN	1	2	2	49	0	0	0.107	2.33035	3.87764	0.265	16.7233	7.80598
GN	1	2	2	50	0	0	0.085	1.98013	3.52955	0.129	19.4145	9.72016
GN	1	2	2	51	0	0	0.104	1.37955	3.14192	0.132	21.234	8.29937
GN	1	2	2	52	0	3	0.168	2.42736	4.00061	0.362	10.5713	6.50803
GN	1	2	2	53	1	1	0.334	1.40647	7.23832	0.191	24.0593	11.8484
GN	1	2	2	54	1	2	0.329	1.38243	8.21232	0.157	30.551	12.2747
GN	1	2	2	55	1	0	0.344	0.472865	7.72788	0.138	35.157	13.9702
GN	1	2	2	56	1	3	0.323	2.2629	9.83289	0.256	36.8107	12.3029
GN	1	2	2	57	0	1	0.065	1.9655	3.98626	0.121	34.2352	12.3049
GN	1	2	2	58	0	2	0.213	0.522155	3.3165	0.155	19.0489	6.69814
GN	1	2	2	59	0	0	0.089	1.86676	3.30282	0.231	25.0451	10.2716
GN	1	2	2	60	0	0	0.261	0.673804	2.1552	0.167	10.1949	5.65932
GN	1	2	2	61	0	0	0.056	2.31045	3.18405	0.18	17.2785	13.2949
GN	1	2	2	62	0	0	0.121	1.54441	3.29357	0.219	22.9354	9.50129
GN	1	2	2	63	0	3	0.18	0.527999	3.00499	0.135	19.3203	7.96813
GN	1	2	2	64	1	1	0.42	1.25715	9.58841	0.172	27.9861	9.4811
GN	1	2	2	65	1	2	0.331	0.950029	8.25917	0.149	34.8746	13.5884
GN	1	2	2	66	1	0	0.45	0.415548	6.82684	0.234	28.8836	15.9958
GN	1	2	2	67	1	0	0.166	1.39574	8.13456	0.087	46.4415	20.4295
GN	1	2	2	68	1	0	0.295	0.741122	9.56398	0.157	46.2991	18.6827
GN	1	2	5	1	1	0	0.296	1.18221	9.30095	0.133	35.4569	14.3645
GN	1	2	5	2	1	0	0.32	1.63402	8.29597	0.131	28.6902	12.2869
GN	1	2	5	3	1	0	0.159	3.03831	8.95165	0.127	41.277	18.2667
GN	1	2	5	4	1	3	0.19	2.61025	9.13603	0.136	42.7271	16.9712
GN	1	2	5	5	0	1	0.042	3.37513	5.62135	0.086	57.3415	18.0163
GN	1	2	5	6	0	2	0.067	1.9562	3.80656	0.089	32.7992	13.4783
GN	1	2	5	7	0	0	0.155	0.321199	3.29478	0.075	21.4943	5.88721
GN	1	2	5	8	0	0	0.111	1.95812	3.72145	0.128	17.9347	7.82316
GN	1	2	5	9	0	3	0.182	0.143988	3.76941	0.125	24.8074	9.93792
GN	1	2	5	10	1	1	0.495	1.16522	8.59508	0.297	22.9203	8.36179
GN	1	2	5	11	1	2	0.336	0.646593	9.89011	0.169	33.6122	12.1283
GN	1	2	5	12	1	0	0.307	3.99141	12.5241	0.195	42.7425	12.3354
GN	1	2	5	13	1	0	0.279	1.05882	10.4819	0.148	40.3622	15.023
GN	1	2	5	14	1	3	0.274	0.94827	10.0018	0.147	41.6358	14.6565
GN	1	2	5	15	0	1	0.085	1.77375	3.93383	0.094	29.4719	9.87264
GN	1	2	5	16	0	2	0.053	2.22858	4.04542	0.133	35.8981	14.7502
GN	1	2	5	17	0	0	0.092	1.66827	3.70392	0.118	23.5296	9.52679
GN	1	2	5	18	0	0	0.126	0.837821	3.42521	0.098	23.2049	7.18946
GN	1	2	5	19	0	3	0.201	0.464088	3.82714	0.139	21.3144	6.14188
GN	1	2	5	20	1	1	0.429	1.39913	8.12736	0.209	19.7748	8.67244
GN	1	2	5	21	1	2	0.237	2.93202	9.62081	0.149	35.2398	16.1704
GN	1	2	5	22	1	0	0.178	1.72027	8.06527	0.114	39.1199	17.907
GN	1	2	5	23	1	0	0.244	2.84859	9.24603	0.203	36.4964	13.589
GN	1	2	5	24	1	0	0.32	0.788433	7.94735	0.199	34.0981	14.5076
GN	1	2	5	25	1	0	0.219	0.785569	7.81716	0.098	37.2125	16.7453
GN	1	2	5	26	1	3	0.204	1.67963	8.38451	0.122	36.7084	16.7193
GN	1	2	5	27	0	1	0.101	0.930834	3.30711	0.08	28.8264	8.42752
GN	1	2	5	28	0	2	0.127	0.476927	2.42235	0.065	17.0806	6.33398
GN	1	2	5	29	0	0	0.174	0.512626	2.9356	0.095	18.7072	5.57154
GN	1	2	5	30	0	3	0.137	1.1369	3.22488	0.113	16.0588	6.01387
GN	1	2	5	31	1	1	0.383	0.432729	6.82562	0.165	22.8222	12.4582
GN	1	2	5	32	1	2	0.252	1.20907	6.50465	0.104	25.9727	16.8011
GN	1	2	5	33	1	0	0.226	1.07456	6.58756	0.093	27.9109	16.542
GN	1	2	5	34	1	0	0.237	0.9634	7.02123	0.12	30.4636	16.0119
GN	1	2	5	35	1	3	0.382	1.18716	5.9411	0.225	31.4489	10.6408
GN	1	2	5	36	0	1	0.063	0.701158	2.96247	0.045	37.5323	14.0492
GN	1	2	5	37	0	2	0.094	1.37403	2.90343	0.126	24.1926	11.4174
GN	1	2	5	38	0	0	0.182	0.638438	1.99882	0.145	8.92255	5.59889
GN	1	2	5	39	0	0	0.146	1.28226	2.68666	0.144	10.4193	7.86936
GN	1	2	5	40	0	3	0.133	0.889802	2.69503	0.143	17.3384	9.1525
GN	1	2	5	41	1	1	0.476	1.01062	6.03095	0.141	14.1601	10.1216
GN	1	2	5	42	1	2	0.242	1.72187	7.03244	0.137	24.65	14.5359
GN	1	2	5	43	1	0	0.229	1.54722	7.78012	0.123	30.9902	16.9455
GN	1	2	5	44	1	0	0.232	1.72833	7.72435	0.113	30.3568	14.5654
GN	1	2	5	45	1	3	0.303	1.78073	8.51027	0.2	32.712	12.7385
GN	1	2	5	46	0	1	0.086	0.469604	2.86545	0.059	28.3486	13.3001
GN	1	2	5	47	0	2	0.113	0.509808	2.50706	0.068	21.2233	8.70059
GN	1	2	5	48	0	0	0.223	0.956793	3.7962	0.21	20.9798	8.06376
GN	1	2	5	49	0	0	0.163	0.91016	3.25107	0.136	21.1178	5.31146
GN	1	2	5	50	0	0	0.15	1.20494	2.39567	0.154	12.2163	7.46319
GN	1	2	5	51	0	0	0.147	0.470917	2.31209	0.098	14.3788	7.4697
GN	1	2	5	52	0	3	0.132	0.934419	2.27084	0.113	12.4834	6.79827
GN	1	2	5	53	1	1	0.425	0.958254	6.04057	0.186	24.5532	18.6836
GN	1	2	5	54	1	2	0.445	0.867239	7.31257	0.202	25.1965	8.54769
GN	1	2	5	55	1	0	0.228	2.68185	8.50493	0.199	30.6339	14.4539
GN	1	2	5	56	1	0	0.263	2.80611	8.31918	0.196	24.0772	11.9639
GN	1	2	5	57	1	3	0.204	1.56447	7.70724	0.126	36.1293	16.7297
GN	1	2	5	58	0	1	0.11	1.52074	4.59785	0.118	32.4519	8.25187
GN	1	2	5	59	0	2	0.114	0.239573	3.1311	0.058	30.0253	9.73073
GN	1	2	5	60	0	0	0.157	0.414987	2.63539	0.078	19.0184	5.51054
GN	1	2	5	61	0	3	0.169	1.50172	2.58753	0.196	7.8945	4.67002
GN	1	2	5	62	1	1	0.358	1.52092	6.49145	0.154	18.4581	11.8474
GN	1	2	5	63	1	2	0.255	1.69519	8.51574	0.114	31.0497	15.391
GN	1	2	5	64	1	0	0.245	1.56974	6.97495	0.151	24.4106	14.514
GN	1	2	5	65	1	0	0.334	1.03077	8.755	0.194	35.1449	14.5927
GN	1	2	5	66	1	0	0.272	1.18382	7.10056	0.152	33.0735	13.3597
GN	1	2	5	67	1	0	0.254	0.246235	7.9534	0.109	36.6692	16.6049
GN	2	3	1	1	1	0	0.435	1.27711	10.4491	0.224	30.0369	12.3071
GN	2	3	1	2	1	0	0.374	2.35681	10.0427	0.207	25.5992	11.0218
GN	2	3	1	3	1	0	0.534	0.474619	11.1926	0.216	26.4064	8.92716
GN	2	3	1	4	1	3	0.342	4.05225	14.7766	0.272	39.6303	10.1194
GN	2	3	1	5	0	1	0.211	0.643585	6.74167	0.172	38.5263	6.33672
GN	2	3	1	6	0	2	0.187	0.75536	5.46824	0.108	33.9492	4.93358
GN	2	3	1	7	0	0	0.152	1.95444	4.82637	0.177	22.2489	6.37148
GN	2	3	1	8	0	0	0.185	0.560082	5.17087	0.129	27.6018	6.51905
GN	2	3	1	9	0	3	0.201	0.981676	4.69418	0.152	22.0064	5.46514
GN	2	3	1	10	1	1	0.568	2.67306	10.4005	0.32	23.3177	7.57014
GN	2	3	1	11	1	2	0.476	1.0747	14.3182	0.258	46.3685	9.18529
GN	2	3	1	12	1	0	0.311	1.36841	11.7753	0.147	43.526	13.1311
GN	2	3	1	13	1	0	0.249	3.86759	12.7841	0.164	50.6082	15.2161
GN	2	3	1	14	1	3	0.309	2.23748	13.999	0.185	48.3467	9.88611
GN	2	3	1	15	0	1	0.099	2.34705	6.19653	0.156	43.5349	9.00739
GN	2	3	1	16	0	2	0.137	4.55743	9.18305	0.166	39.2615	8.68521
GN	2	3	1	17	0	0	0.068	2.36415	4.72904	0.143	37.5775	13.1995
GN	2	3	1	18	0	0	0.143	0.843049	4.69982	0.12	29.856	9.10006
GN	2	3	1	19	0	3	0.104	1.12768	3.31319	0.083	24.0678	8.08747
GN	2	3	1	20	1	1	0.439	0.198853	9.35352	0.195	27.6861	9.22134
GN	2	3	1	21	1	2	0.263	3.10857	11.7772	0.172	41.6235	15.2347
GN	2	3	1	22	1	0	0.202	3.29453	12.8634	0.163	54.1568	15.7325
GN	2	3	1	23	1	0	0.282	2.75408	12.9234	0.171	44.3324	13.0595
GN	2	3	1	24	1	0	0.187	1.94729	10.1524	0.125	46.4478	20.0018
GN	2	3	1	25	1	0	0.273	0.524568	8.54794	0.131	44.35	15.6356
GN	2	3	1	26	1	3	0.285	0.446595	9.55058	0.118	48.176	16.5163
GN	2	3	1	27	0	1	0.041	3.36192	5.46095	0.137	56.4333	19.0486
GN	2	3	1	28	0	2	0.051	2.65738	4.39689	0.097	37.4667	16.0101
GN	2	3	1	29	0	0	0.177	2.00049	4.73599	0.164	20.1131	6.71649
GN	2	3	1	30	0	3	0.11	1.32822	4.12091	0.14	28.6825	7.7402
GN	2	3	1	31	1	1	0.397	0.394171	9.47824	0.161	35.9897	13.786
GN	2	3	1	32	1	2	0.221	3.68526	11.2333	0.129	48.5044	23.4116
GN	2	3	1	33	1	0	0.223	1.48584	9.91169	0.123	43.7151	15.2831
GN	2	3	1	34	1	0	0.222	2.60323	11.0826	0.16	49.5432	14.3135
GN	2	3	1	35	1	3	0.233	0.706313	11.0518	0.118	58.6129	21.012
GN	2	3	1	36	0	1	0.07	2.11195	4.65327	0.115	42.6769	14.8925
GN	2	3	1	37	0	2	0.089	4.65505	6.47146	0.209	26.06	11.1016
GN	2	3	1	38	0	0	0.23	0.185929	4.24123	0.116	28.8812	8.0901
GN	2	3	1	39	0	0	0.135	0.790962	3.14749	0.093	21.149	8.44916
GN	2	3	1	40	0	3	0.096	1.70074	3.5838	0.116	24.0185	9.77348
GN	2	3	1	41	1	1	0.382	1.69028	10.3269	0.18	29.3709	12.0653
GN	2	3	1	42	1	2	0.297	2.11619	11.9752	0.152	39.4682	13.2383
GN	2	3	1	43	1	0	0.437	1.0308	12.1407	0.242	32.1058	12.426
GN	2	3	1	44	1	0	0.166	3.64057	11.4574	0.102	54.9707	27.052
GN	2	3	1	45	1	3	0.215	1.13487	9.69177	0.124	47.4705	19.7582
GN	2	3	1	46	0	1	0.138	0.435814	4.19564	0.103	47.6429	11.4019
GN	2	3	1	47	0	2	0.103	2.26788	5.24774	0.146	34.8952	9.9736
GN	2	3	1	48	0	0	0.119	1.45096	3.54972	0.142	21.6025	8.02507
GN	2	3	1	49	0	0	0.142	2.55784	5.35749	0.214	30.6133	5.59774
GN	2	3	1	50	0	0	0.129	2.38656	5.49416	0.205	27.1714	7.40038
GN	2	3	1	51	0	0	0.185	0.690489	4.12326	0.149	22.0047	10.0955
GN	2	3	1	52	0	3	0.139	2.44168	5.85092	99999
GN	2	3	1	53	1	1	0.659	0.214372	9.71227	0.255	26.2998	6.92965
GN	2	3	1	54	1	2	0.574	0.935836	13.3732	0.293	28.8322	9.28362
GN	2	3	1	55	1	0	0.448	0.902541	11.8286	0.244	33.9146	10.9802
GN	2	3	1	56	1	0	0.254	5.18821	12.8356	0.248	42.0392	12.311
GN	2	3	1	57	1	0	0.272	2.10357	10.6314	0.182	38.5332	14.1617
GN	2	3	1	59	0	0	0.067	2.7957	4.43674	0.133	26.5599	11.5476
GN	2	3	1	60	0	0	0.105	1.96153	3.67985	0.156	19.0694	8.76329
GN	2	3	1	61	0	3	0.199	0.197255	3.50548	0.129	21.8685	9.27655
GN	2	3	1	62	1	1	0.427	2.08761	9.12605	0.265	23.8966	9.25603
GN	2	3	1	63	1	2	0.291	3.02709	11.7016	0.193	41.2783	13.7025
GN	2	3	1	64	1	0	0.273	2.28496	11.8666	0.144	51.4409	16.4888
GN	2	3	1	65	1	0	0.316	3.55785	11.8116	0.249	40.5005	11.3164
GN	2	3	1	66	1	0	0.257	3.28067	10.7743	0.177	41.5434	14.1884
GN	2	3	1	67	1	0	0.228	1.89527	10.0577	0.142	47.037	20.047
GN	2	3	3	1	0	0	0.113	1.21312	3.13654	0.126	23.2734	10.7098
GN	2	3	3	2	0	0	0.156	0.618059	4.61704	0.116	29.5275	8.2766
GN	2	3	3	3	0	0	0.141	0.889456	2.64461	0.117	15.0465	6.84771
GN	2	3	3	4	0	3	0.125	1.52066	3.94569	0.094	21.3583	7.68753
GN	2	3	3	5	1	1	0.548	0.467426	6.42677	0.205	18.0182	8.62032
GN	2	3	3	6	1	2	0.295	0.909681	8.13911	0.119	31.4032	14.3773
GN	2	3	3	7	1	0	0.322	0.551944	11.764	0.171	45.1453	12.83
GN	2	3	3	8	1	0	0.33	2.85251	12.9908	0.188	45.2809	13.5075
GN	2	3	3	9	1	3	0.224	1.06465	10.562	0.146	56.5796	19.7649
GN	2	3	3	10	0	1	0.065	3.26068	6.51355	0.104	52.7854	11.8565
GN	2	3	3	11	0	2	0.128	0.383176	4.67533	0.053	39.9992	7.21285
GN	2	3	3	12	0	0	0.156	1.75524	5.02492	0.158	28.7453	7.66806
GN	2	3	3	13	0	0	0.16	2.99897	6.65477	0.158	29.5542	6.17397
GN	2	3	3	14	0	0	0.14	0.295844	3.05994	0.051	22.6207	7.72846
GN	2	3	3	15	0	0	0.159	0.691465	3.68834	0.103	20.2906	7.61249
GN	2	3	3	16	0	3	0.14	0.897231	4.40128	0.12	28.6713	10.1536
GN	2	3	3	17	1	1	0.495	2.87247	10.2759	0.255	30.9408	9.94452
GN	2	3	3	18	1	2	0.302	0.894101	10.442	0.133	37.3263	14.1012
GN	2	3	3	19	1	0	0.405	0.495878	11.8504	0.188	35.2129	9.71955
GN	2	3	3	20	1	0	0.295	0.239262	11.2952	0.13	48.6752	15.221
GN	2	3	3	21	1	3	0.235	0.403913	10.3494	0.108	52.2703	19.4493
GN	2	3	3	22	0	1	0.117	0.861574	3.54461	0.125	32.9208	9.0835
GN	2	3	3	23	0	2	0.154	0.694895	4.6102	0.063	29.793	8.76842
GN	2	3	3	24	0	0	0.134	3.21307	6.54796	0.174	34.6629	10.6002
GN	2	3	3	25	0	3	0.128	0.771589	4.15168	0.083	29.6857	10.6511
GN	2	3	3	26	1	1	0.332	0.890911	8.46823	0.178	28.3319	11.943
GN	2	3	3	27	1	2	0.295	2.87315	9.82375	0.146	43.4429	17.9746
GN	2	3	3	28	1	0	0.306	0.648055	9.53345	0.134	38.4752	13.5201
GN	2	3	3	29	1	0	0.287	3.57877	12.2351	0.207	156.646	38.6831
GN	2	3	3	30	1	3	0.25	2.96677	10.6014	0.158	36.1884	16.1697
GN	2	3	3	31	0	1	0.164	0.28517	5.60706	0.14	46.7853	15.3594
GN	2	3	3	32	0	2	0.087	2.12514	5.07782	0.103	42.822	12.2098
GN	2	3	3	33	0	0	0.157	0.519945	4.37304	0.111	38.2682	8.41819
GN	2	3	3	34	0	0	0.054	3.09072	4.68172	0.141	33.6865	14.2823
GN	2	3	3	35	0	3	0.135	0.638062	3.61878	0.109	28.9794	10.0835
GN	2	3	3	36	1	1	0.355	0.616649	7.44623	0.119	27.8053	14.5988
GN	2	3	3	37	1	2	0.33	0.597645	10.9381	0.139	40.7118	15.5963
GN	2	3	3	38	1	0	0.228	1.98305	9.86807	0.13	42.4648	15.0423
GN	2	3	3	39	1	3	0.334	1.6633	9.26352	0.187	29.1448	10.9769
GN	2	3	3	40	0	1	0.046	4.11793	5.73858	0.26	39.6239	15.8948
GN	2	3	3	41	0	2	0.125	0.442382	3.3126	0.088	27.4057	10.4201
GN	2	3	3	42	0	0	0.089	2.0539	3.66887	0.127	19.9207	8.77468
GN	2	3	3	43	0	0	0.146	1.92994	4.24198	0.158	21.1795	6.66199
GN	2	3	3	44	0	3	0.122	0.454053	2.63649	0.074	22.6711	7.92951
GN	2	3	3	45	1	1	0.323	1.77507	9.78473	0.155	32.0249	13.351
GN	2	3	3	46	1	2	0.246	2.04646	9.17995	0.132	43.6562	15.5043
GN	2	3	3	47	1	0	0.299	2.69583	8.5906	0.158	29.9466	14.2299
GN	2	3	3	48	1	3	0.29	3.59766	10.8905	0.22	36.7457	13.0325
GN	2	3	3	49	0	1	0.119	1.04387	3.69119	0.11	29.1127	8.12459
GN	2	3	3	50	0	2	0.109	1.32976	3.72511	0.105	25.1777	9.30966
GN	2	3	3	51	0	0	0.084	1.64771	3.60532	0.099	25.1685	10.77
GN	2	3	3	52	0	0	0.099	2.60364	5.14873	0.178	26.7276	8.54234
GN	2	3	3	53	0	0	0.098	2.15342	4.16363	0.131	23.5917	8.81874
GN	2	3	3	54	0	3	0.067	2.11138	3.98215	0.112	28.709	12.6014
GN	2	3	3	55	1	1	0.38	0.752091	8.85225	0.175	40.0304	12.0031
GN	2	3	3	56	1	2	0.25	2.13797	9.01627	0.134	36.2709	14.6196
GN	2	3	3	57	1	0	0.336	2.47205	9.51137	0.158	32.5842	12.5209
GN	2	3	3	58	1	3	0.246	2.37961	8.84154	0.132	34.8449	16.1016
GN	2	3	3	59	0	1	0.068	1.64604	3.82463	0.125	35.7726	15.1576
GN	2	3	3	60	0	2	0.052	2.55031	4.13708	0.116	33.2032	14.5737
GN	2	3	3	61	0	0	0.135	0.684711	3.80749	0.089	26.614	8.90713
GN	2	3	3	62	0	0	0.14	0.624005	2.89781	0.104	19.2135	9.03605
GN	2	3	3	63	0	0	0.076	1.75441	3.52896	0.09	25.5333	11.3024
GN	2	3	5	1	0	0	0.096	0.344702	2.02828	0.016	19.9977	13.1591
GN	2	3	5	2	0	0	0.12	2.08642	4.56602	0.14	22.9988	8.6145
GN	2	3	5	3	0	0	0.198	0.367146	3.43424	0.073	19.5468	5.94877
GN	2	3	5	4	0	0	0.148	0.946204	5.03264	0.096	35.0373	7.15409
GN	2	3	5	5	0	3	0.14	0.65921	3.05305	0.127	19.8611	8.50266
GN	2	3	5	6	1	1	0.452	2.01011	8.25487	0.282	17.9267	8.24034
GN	2	3	5	7	1	2	0.297	2.76305	10.6587	0.186	33.2433	11.1409
GN	2	3	5	8	1	0	0.37	0.571151	10.7886	0.183	39.6995	13.7414
GN	2	3	5	9	1	0	0.352	0.418869	9.81653	0.163	33.309	10.3736
GN	2	3	5	10	1	3	0.259	2.006	9.52575	0.157	41.3766	13.5196
GN	2	3	5	11	0	1	0.075	3.48651	5.92739	0.183	36.4553	10.703
GN	2	3	5	12	0	2	0.125	0.825537	4.21841	0.089	30.0511	8.28878
GN	2	3	5	13	0	0	0.178	0.632633	4.03274	0.102	25.6849	6.8243
GN	2	3	5	14	0	0	0.134	0.381762	4.15709	0.045	36.803	8.31816
GN	2	3	5	15	0	3	0.141	1.66241	4.06627	0.112	24.8859	6.27956
GN	2	3	5	16	1	1	0.425	2.58332	8.94936	0.246	21.5227	10.0691
GN	2	3	5	17	1	2	0.319	3.43528	11.1412	0.114	143.55	24.1291
GN	2	3	5	18	1	0	0.425	0.626362	11.942	0.17	40.7453	10.4713
GN	2	3	5	19	1	3	0.227	0.831751	10.7364	0.126	54.2941	18.295
GN	2	3	5	20	0	1	0.081	3.00154	6.56874	0.107	50.5536	10.8707
GN	2	3	5	21	0	2	0.073	2.38425	5.37947	0.105	46.8338	14.3109
GN	2	3	5	22	0	0	0.156	0.390658	3.96876	0.095	27.1418	7.06952
GN	2	3	5	23	0	0	0.155	0.46772	4.37274	0.084	34.1443	7.93199
GN	2	3	5	24	0	0	0.111	1.15702	3.89944	0.083	29.7875	8.67425
GN	2	3	5	25	0	3	0.143	1.36161	3.9625	0.116	21.9791	6.50745
GN	2	3	5	26	1	1	0.46	0.504813	10.0258	0.175	30.1582	9.69341
GN	2	3	5	27	1	2	0.316	0.883605	8.73916	0.112	30.2026	12.4046
GN	2	3	5	28	1	0	0.267	0.888855	10.2162	0.151	38.06	15.5722
GN	2	3	5	29	1	3	0.277	0.608771	9.03214	0.136	36.2229	13.9418
GN	2	3	5	30	0	1	0.106	1.13761	3.46758	0.134	27.5254	10.0453
GN	2	3	5	31	0	2	0.103	0.975935	3.27189	0.068	26.6063	8.59427
GN	2	3	5	32	0	0	0.165	0.411491	2.73156	0.072	16.5623	5.44401
GN	2	3	5	33	0	3	0.18	0.88443	3.35094	0.148	18.9097	7.19763
GN	2	3	5	34	1	1	0.378	0.783	8.10327	0.156	33.1265	9.52509
GN	2	3	5	35	1	2	0.374	2.78859	9.723	0.217	25.3057	10.1929
GN	2	3	5	36	1	0	0.263	1.10247	9.60366	0.158	41.0959	17.9668
GN	2	3	5	37	1	3	0.308	1.01571	8.71246	0.141	32.3609	12.7594
GN	2	3	5	38	0	1	0.135	0.418245	3.06602	0.077	22.2375	6.6895
GN	2	3	5	39	0	2	0.133	0.762109	2.64676	0.088	17.4577	6.78226
GN	2	3	5	40	0	0	0.104	0.588517	2.13732	0.073	18.6304	8.93374
GN	2	3	5	41	0	3	0.094	0.59503	1.57205	0.053	12.2422	10.7106
GN	2	3	5	42	1	1	0.574	0.385499	7.02707	0.153	18.6467	11.5732
GN	2	3	5	43	1	2	0.249	0.442786	6.54039	0.103	29.9506	13.821
GN	2	3	5	44	1	0	0.361	0.657209	6.28292	0.129	23.3773	9.86193
GN	2	3	5	45	1	0	0.23	0.428779	6.71669	0.087	32.7827	17.4081
GN	2	3	5	46	1	0	0.317	0.32375	6.33034	0.071	28.1707	12.348
GN	2	3	5	47	1	3	0.324	0.213971	7.16693	0.097	34.8106	16.7915
GN	2	3	5	48	0	1	0.135	0.351405	2.56343	0.06	19.8832	6.7582
GN	2	3	5	49	0	2	0.082	0.665014	2.4702	0.055	25.3156	10.9829
GN	2	3	5	50	0	0	0.147	0.533491	2.28481	0.052	15.6386	8.29422
GN	2	3	5	51	0	0	0.177	0.332313	1.76511	0.051	12.2504	7.08456
GN	2	3	5	52	0	0	0.19	0.443262	2.2626	0.14	11.1525	8.00891
GN	2	3	5	53	0	3	0.126	0.58145	2.43768	0.084	18.0821	7.48612
GN	2	3	5	54	1	1	0.474	0.617577	6.03918	0.168	19.8759	9.38417
GN	2	3	5	55	1	2	0.353	0.316791	6.50566	0.139	22.4116	12.6685
GN	2	3	5	56	1	0	0.334	2.11753	8.05685	0.159	24.8685	13.1452
GN	2	3	5	57	1	0	0.251	1.39256	7.32603	0.153	30.6757	14.5022
GN	2	3	5	58	1	0	0.357	0.681365	6.07947	0.14	22.814	14.6527
GN	2	3	5	59	1	3	0.509	1.07729	6.21556	0.178	17.6528	7.86317
GN	2	3	5	60	0	1	0.217	0.174906	2.43196	0.131	16.8675	8.37275
GN	2	3	5	61	0	2	0.176	0.835338	2.65949	0.13	14.6846	5.59967
GN	2	3	5	62	0	0	0.179	0.635262	2.80655	0.118	15.0575	6.32298
GN	2	3	5	63	0	0	0.167	0.889626	2.29536	0.096	15.4026	5.66599
GN	2	3	5	64	0	0	0.146	1.2971	2.5648	0.153	10.2449	7.30884
GN	2	3	5	65	0	0	0.175	0.654451	3.19035	0.118	24.4761	5.34869
GN	3	4	1	1	1	0	0.249	1.34771	8.7783	0.134	35.778	16.1708
GN	3	4	1	2	1	0	0.273	1.03916	11.3932	0.156	44.3984	16.8551
GN	3	4	1	3	1	3	0.333	1.14676	12.6441	0.19	49.032	12.6422
GN	3	4	1	4	0	1	0.093	1.31162	4.92941	0.079	43.091	10.3018
GN	3	4	1	5	0	2	0.13	0.447161	4.56541	0.086	38.7077	8.98728
GN	3	4	1	6	0	0	0.057	1.93423	3.65542	0.077	33.544	13.9464
GN	3	4	1	7	0	0	0.187	0.546127	3.97045	0.119	21.6099	6.20632
GN	3	4	1	8	0	3	0.131	2.01948	4.49466	0.14	25.065	7.299
GN	3	4	1	9	1	1	0.395	2.39968	10.6448	0.223	25.2484	9.63065
GN	3	4	1	10	1	2	0.351	2.09699	10.4314	0.148	50.5782	10.5809
GN	3	4	1	11	1	0	0.272	3.13072	12.733	0.174	51.6378	18.6099
GN	3	4	1	12	1	0	0.265	0.649104	10.8199	0.148	46.3405	15.3186
GN	3	4	1	13	1	3	0.371	1.47263	13.2267	0.182	42.1383	9.23917
GN	3	4	1	14	0	1	0.06	3.30464	6.25892	0.119	52.4601	12.9987
GN	3	4	1	15	0	2	0.169	0.500775	5.00589	0.115	30.4933	8.04752
GN	3	4	1	16	0	0	0.066	3.47596	5.39215	0.146	30.9144	12.126
GN	3	4	1	17	0	0	0.12	2.51684	4.99453	0.144	23.2801	6.70365
GN	3	4	1	18	0	0	0.099	4.00362	6.37601	0.208	29.3381	9.93975
GN	3	4	1	19	0	3	0.103	2.07709	4.91958	0.142	29.8294	7.80542
GN	3	4	1	20	1	1	0.445	2.94811	11.3162	0.264	32.5381	8.68038
GN	3	4	1	21	1	2	0.367	1.62075	12.2069	0.162	37.6562	14.3818
GN	3	4	1	22	1	0	0.32	2.33027	15.9516	0.18	60.9551	11.6874
GN	3	4	1	23	1	0	0.3	5.34565	17.1037	0.267	50.327	12.2924
GN	3	4	1	24	1	0	0.385	2.35161	12.675	0.212	36.0965	10.2
GN	3	4	1	25	1	3	0.351	2.49032	12.5203	0.236	36.2693	10.957
GN	3	4	1	26	0	1	0.078	3.82197	6.59349	0.158	36.462	10.5482
GN	3	4	1	27	0	2	0.184	0.329765	5.41215	0.109	36.1517	6.1734
GN	3	4	1	28	0	0	0.114	1.64262	4.68065	0.111	29.0682	7.79338
GN	3	4	1	29	0	3	0.066	2.17646	4.00374	0.106	32.2809	12.9718
GN	3	4	1	30	1	1	0.477	0.852278	13.0278	0.208	33.4446	8.31381
GN	3	4	1	31	1	2	0.456	1.93856	12.5052	0.226	30.8058	9.06798
GN	3	4	1	32	1	0	0.291	2.58737	11.8198	0.148	43.8765	15.597
GN	3	4	1	33	1	0	0.41	0.560408	12.2894	0.164	42.2027	11.3947
GN	3	4	1	34	1	3	0.456	0.538401	13.2111	0.171	42.9957	10.5967
GN	3	4	1	35	0	1	0.07	3.564	6.25357	0.225	40.0561	12.3798
GN	3	4	1	36	0	2	0.1	1.63544	4.55982	0.11	36.713	8.08222
GN	3	4	1	37	0	0	0.095	1.33482	3.5078	0.116	25.8208	9.26351
GN	3	4	1	38	0	0	0.057	2.93211	5.47453	0.325	47.7238	13.7505
GN	3	4	1	39	0	3	0.14	3.56163	7.87178	0.168	36.9601	8.18308
GN	3	4	1	40	1	1	0.467	1.48755	10.282	0.251	24.9327	8.85458
GN	3	4	1	41	1	2	0.403	0.63936	10.8763	0.128	39.5459	14.4569
GN	3	4	1	42	1	0	0.237	1.81006	10.2607	0.134	46.5338	15.7937
GN	3	4	1	43	1	0	0.332	2.02353	10.923	0.163	39.8025	12.2809
GN	3	4	1	44	1	3	0.281	1.41354	10.4228	0.147	44.1951	16.705
GN	3	4	1	45	0	1	0.083	1.77634	4.24704	0.137	43.7903	15.533
GN	3	4	1	46	0	2	0.166	0.912557	4.5105	0.096	26.9291	7.06346
GN	3	4	1	47	0	0	0.109	1.32966	3.66541	0.076	24.2378	9.59433
GN	3	4	1	48	0	0	0.093	2.14357	3.52754	0.149	16.8883	8.83097
GN	3	4	1	49	0	0	0.123	2.04407	3.83584	0.194	16.1005	6.3716
GN	3	4	1	50	0	3	0.085	1.68429	3.64972	0.123	24.4096	10.1429
GN	3	4	1	51	1	1	0.427	2.39976	12.1657	0.224	55.1763	12.0716
GN	3	4	1	52	1	2	0.371	0.524292	9.91466	0.119	46.1968	16.4345
GN	3	4	1	53	1	0	0.257	3.37737	12.0571	0.151	43.9461	19.8478
GN	3	4	1	54	1	0	0.253	0.704865	9.70733	0.096	50.1355	16.5814
GN	3	4	1	55	1	0	0.273	4.42917	13.7453	0.188	50.2263	18.8644
GN	3	4	1	56	1	3	0.198	4.16693	13.4098	0.159	53.8862	18.8791
GN	3	4	1	57	0	1	0.101	1.86224	5.19759	0.112	35.4663	9.60304
GN	3	4	1	58	0	2	0.135	1.56498	3.5627	0.16	17.9126	7.28222
GN	3	4	1	59	0	0	0.062	3.0191	5.02106	0.138	35.353	12.8808
GN	3	4	1	60	0	3	0.091	1.50396	3.24066	0.116	20.5197	10.5436
GN	3	4	1	61	1	1	0.391	1.22686	10.8158	0.22	34.9992	11.292
GN	3	4	1	62	1	2	0.267	0.979369	10.2845	0.121	42.4296	15.9498
GN	3	4	1	63	1	0	0.29	0.882638	10.2438	0.131	43.2029	13.8784
GN	3	4	1	64	1	0	0.348	2.19562	13.3363	0.207	40.7478	11.6521
GN	3	4	1	65	1	0	0.352	0.506006	9.78016	0.125	42.4504	10.8048
GN	3	4	1	66	1	0	0.344	4.81919	15.4555	0.28	43.2849	11.077
GN	3	4	1	67	1	0	0.425	5.53344	16.7315	0.299	38.9803	10.2779
GN	3	4	4	1	0	0	0.116	0.395761	2.79777	0.07	23.1744	8.263
GN	3	4	4	2	0	0	0.147	3.08147	5.11407	0.241	20.0424	7.03802
GN	3	4	4	3	0	0	0.187	1.72289	4.32441	0.152	16.5269	6.27264
GN	3	4	4	4	0	3	0.096	0.977304	2.95566	0.077	21.605	8.1796
GN	3	4	4	5	1	1	0.457	0.917388	8.20619	0.175	25.8968	13.2962
GN	3	4	4	6	1	2	0.307	0.776468	9.97252	0.144	36.8678	12.6675
GN	3	4	4	7	1	0	0.275	2.09176	10.2162	0.183	34.9084	13.9059
GN	3	4	4	8	1	3	0.24	0.907513	9.56993	0.133	42.8542	13.9459
GN	3	4	4	9	0	1	0.151	0.774223	5.19875	0.15	39.79	10.4143
GN	3	4	4	10	0	2	0.128	2.99092	6.35179	0.172	29.6057	7.14059
GN	3	4	4	11	0	0	0.159	0.536408	3.85322	0.107	59.351	7.70408
GN	3	4	4	12	0	3	0.217	1.60482	4.16389	0.187	13.7151	4.87699
GN	3	4	4	13	1	1	0.485	0.612794	11.5095	0.224	38.4518	9.11165
GN	3	4	4	14	1	2	0.376	0.548666	9.86884	0.155	36.7454	12.4675
GN	3	4	4	15	1	0	0.216	2.2722	9.02284	0.136	39.3444	13.4982
GN	3	4	4	16	1	0	0.261	2.62058	10.5323	0.149	43.1324	13.8844
GN	3	4	4	17	1	3	0.336	0.462947	10.4016	0.153	46.2571	12.6079
GN	3	4	4	18	0	1	0.091	1.52475	5.01795	0.103	40.7753	8.68611
GN	3	4	4	19	0	2	0.181	0.380963	3.34365	0.1	20.3939	6.8228
GN	3	4	4	20	0	0	0.179	1.69088	4.34363	0.187	17.2887	5.79445
GN	3	4	4	21	0	0	0.122	1.15457	3.19084	0.081	20.662	8.63392
GN	3	4	4	22	0	0	0.2	0.358826	3.4357	0.092	16.9466	5.83515
GN	3	4	4	23	0	3	0.13	1.14602	3.71533	0.116	20.844	6.66818
GN	3	4	4	24	1	1	0.486	0.84064	9.54921	0.187	25.1681	8.49583
GN	3	4	4	25	1	2	0.409	0.564152	9.96855	0.173	31.9002	10.8651
GN	3	4	4	26	1	0	0.312	2.058	10.7135	0.16	39.9611	11.2463
GN	3	4	4	27	1	0	0.354	0.420391	11.1074	0.148	44.1394	13.5225
GN	3	4	4	28	1	3	0.322	0.856856	10.2361	0.146	36.7592	13.9335
GN	3	4	4	29	0	1	0.108	0.470355	4.04752	0.076	43.043	10.2832
GN	3	4	4	30	0	2	0.189	0.828367	4.96755	0.134	28.1636	4.97739
GN	3	4	4	31	0	0	0.16	3.00588	5.30992	0.256	18.2991	6.91745
GN	3	4	4	32	0	0	0.283	0.535439	5.49437	0.2	26.4865	4.64563
GN	3	4	4	33	0	3	0.286	0.808625	3.80812	0.162	17.0533	5.67963
GN	3	4	4	34	1	1	0.585	1.64209	9.0901	0.286	81.1741	7.37223
GN	3	4	4	35	1	2	0.436	1.79064	10.8193	0.254	26.5604	9.61118
GN	3	4	4	36	1	0	0.347	3.88688	12.2604	0.195	48.7765	13.9231
GN	3	4	4	37	1	3	0.39	2.30155	10.5559	0.198	47.1612	13.1304
GN	3	4	4	38	0	1	0.093	2.95785	5.98263	0.144	34.192	10.6045
GN	3	4	4	39	0	2	0.163	2.09315	5.6973	0.189	25.1908	5.57791
GN	3	4	4	40	0	0	0.163	0.358036	3.94432	0.095	25.0146	6.40358
GN	3	4	4	41	0	0	0.13	0.937801	3.77911	0.089	27.4408	6.61892
GN	3	4	4	42	0	0	0.103	1.61416	3.64002	0.126	23.6948	8.63274
GN	3	4	4	43	0	3	0.128	0.517311	2.65042	0.055	22.5986	7.51593
GN	3	4	4	44	1	1	0.48	1.77886	8.58672	0.177	27.1361	10.0461
GN	3	4	4	45	1	2	0.361	1.05083	10.8004	0.153	43.5937	14.4487
GN	3	4	4	46	1	0	0.267	5.27321	14.1268	0.239	52.8381	16.1093
GN	3	4	4	47	1	3	0.28	1.97861	11.6827	0.146	46.7578	15.8304
GN	3	4	4	48	0	1	0.166	0.428506	6.7652	0.116	57.4446	7.76094
GN	3	4	4	49	0	2	0.115	1.99446	4.75367	0.119	26.2633	8.23814
GN	3	4	4	50	0	0	0.06	2.47554	3.81543	0.124	24.1301	13.2556
GN	3	4	4	51	0	0	0.163	0.399314	3.39028	0.088	32.5639	5.53794
GN	3	4	4	52	0	3	0.122	0.823614	2.10104	0.102	11.3476	6.13605
GN	3	4	4	53	1	1	0.277	1.31659	6.67572	0.108	33.0011	14.1436
GN	3	4	4	54	1	2	0.288	1.79217	10.2723	0.157	37.3739	12.366
GN	3	4	4	55	1	0	0.416	1.13306	8.72717	0.167	25.4503	11.7214
GN	3	4	4	56	1	0	0.353	2.43855	10.4402	0.198	35.2452	9.87145
GN	3	4	4	57	1	0	0.278	1.64416	9.37173	0.154	35.5911	14.5142
GN	3	4	4	58	1	3	0.276	3.57719	11.6002	0.193	40.0675	13.3293
GN	3	4	4	59	0	1	0.058	2.27912	4.32572	0.121	37.9869	13.023
GN	3	4	4	60	0	2	0.116	1.20102	3.74808	0.106	24.717	7.21599
GN	3	4	4	61	0	0	0.078	1.44717	3.23681	0.084	23.9248	9.96189
GN	3	4	4	62	0	0	0.078	2.35475	4.01197	0.134	22.9541	9.8901
GN	3	4	4	63	0	0	0.178	0.437292	3.52172	0.112	19.5695	6.65549
GN	3	4	4	64	0	0	0.115	0.508677	2.68799	0.048	23.3792	9.04442
GN	3	4	4	65	0	0	0.138	0.505145	3.01708	0.045	21.0174	8.63424
GN	3	4	5	1	1	0	0.497	1.47009	9.69193	0.286	21.6504	8.23044
GN	3	4	5	2	1	0	0.28	2.41191	10.6391	0.18	35.551	14.8882
GN	3	4	5	3	1	0	0.395	2.57829	14.1335	0.215	40.7854	10.1138
GN	3	4	5	4	1	0	0.417	1.58108	15.4622	0.183	39.8739	13.4575
GN	3	4	5	5	1	3	0.29	3.33015	13.1059	0.18	47.7156	15.1971
GN	3	4	5	6	0	1	0.105	4.55367	9.73745	0.188	51.887	10.0598
GN	3	4	5	7	0	2	0.187	2.8255	7.63439	0.191	28.9801	5.81771
GN	3	4	5	8	0	0	0.176	1.48799	6.18067	0.158	29.7428	6.18158
GN	3	4	5	9	0	0	0.116	1.23088	4.66957	0.108	33.3812	7.95312
GN	3	4	5	10	0	3	0.138	0.26017	4.12584	0.041	32.2267	9.22804
GN	3	4	5	11	1	1	0.554	1.00483	12.3519	0.199	44.4543	12.0664
GN	3	4	5	12	1	2	0.369	1.66308	14.3909	0.188	43.1021	12.3303
GN	3	4	5	13	1	0	0.238	3.0355	12.7325	0.158	47.6636	14.0414
GN	3	4	5	14	1	3	0.342	0.487164	14.3226	0.133	46.6557	17.6291
GN	3	4	5	15	0	1	0.073	4.20524	7.85364	0.148	56.6317	12.1372
GN	3	4	5	16	0	2	0.092	3.02195	6.27611	0.154	38.8446	10.1504
GN	3	4	5	17	0	0	0.126	1.387	4.45236	0.135	28.8722	8.89107
GN	3	4	5	18	0	3	0.117	3.26351	6.13692	0.193	27.2903	7.77266
GN	3	4	5	19	1	1	0.5	1.57203	12.0256	0.221	27.891	9.55761
GN	3	4	5	20	1	2	0.4	0.33994	10.3783	0.169	34.8095	12.0772
GN	3	4	5	21	1	0	0.392	0.367412	12.5779	0.15	44.406	15.4779
GN	3	4	5	22	1	3	0.261	4.48558	14.4279	0.201	55.818	13.7444
GN	3	4	5	23	0	1	0.045	5.90181	8.22003	0.163	54.8433	16.3854
GN	3	4	5	24	0	2	0.148	1.11323	5.19897	0.126	30.375	8.12034
GN	3	4	5	25	0	0	0.119	0.923617	4.05601	0.082	33.7164	6.60031
GN	3	4	5	26	0	0	0.089	3.50228	6.95957	0.203	45.9197	9.60094
GN	3	4	5	27	0	0	0.161	0.76343	3.77955	0.129	23.6743	6.67791
GN	3	4	5	28	0	3	0.113	1.33233	4.35679	0.106	32.8127	8.44528
GN	3	4	5	29	1	1	0.521	1.73231	13.1631	0.274	27.3027	7.971
GN	3	4	5	30	1	2	0.29	6.68495	16.6356	0.299	48.6655	13.2517
GN	3	4	5	31	1	0	0.319	0.917207	13.3876	0.174	54.8054	16.2293
GN	3	4	5	32	1	3	0.338	0.764868	8.99032	0.145	36.4922	14.9737
GN	3	4	5	33	0	1	0.071	2.23653	3.88032	0.159	26.5697	12.7084
GN	3	4	5	34	0	2	0.149	0.679331	4.16868	0.116	27.8865	7.68608
GN	3	4	5	35	0	0	0.156	0.190614	3.69173	0.104	27.8792	10.44
GN	3	4	5	36	0	0	0.116	0.273352	2.8227	0.067	27.9618	11.313
GN	3	4	5	37	0	0	0.119	0.698364	2.47402	0.065	21.3181	9.70529
GN	3	4	5	38	0	3	0.195	0.347579	3.19843	0.118	16.901	6.08481
GN	3	4	5	39	1	1	0.424	2.46397	12.2281	0.231	43.7492	11.0667
GN	3	4	5	40	1	2	0.388	0.695157	11.4883	0.169	39.7237	10.6446
GN	3	4	5	41	1	0	0.353	0.252862	13.0243	0.145	55.0988	14.8646
GN	3	4	5	42	1	3	0.287	2.86046	11.5943	0.175	41.2692	11.7225
GN	3	4	5	43	0	1	0.158	0.516833	5.86316	0.144	49.973	19.5952
GN	3	4	5	44	0	2	0.222	0.38456	4.11511	0.174	23.6181	12.9795
GN	3	4	5	45	0	0	0.147	0.412414	2.24662	0.081	19.0497	7.04161
GN	3	4	5	46	0	0	0.095	1.58457	3.32355	0.097	20.0785	10.2265
GN	3	4	5	47	0	0	0.102	1.57448	3.87285	0.178	25.9299	11.2162
GN	3	4	5	48	0	3	0.102	2.10816	3.76694	0.171	17.4474	7.9222
GN	3	4	5	49	1	1	0.425	2.89356	11.6575	0.289	27.4453	11.1568
GN	3	4	5	50	1	2	0.367	2.99393	9.31904	0.217	24.3023	10.7054
GN	3	4	5	51	1	0	0.34	0.696428	9.83812	0.16	34.5739	15.8763
GN	3	4	5	52	1	0	0.196	2.326	9.11049	0.145	36.5451	17.3479
GN	3	4	5	53	1	3	0.273	0.828849	9.37898	0.128	50.9835	18.7945
GN	3	4	5	54	0	1	0.16	0.221566	5.67496	0.099	45.8099	7.96969
GN	3	4	5	55	0	2	0.095	2.08037	4.77563	0.119	34.7228	8.20015
GN	3	4	5	56	0	0	0.14	1.60852	3.66249	0.137	17.9372	6.3982
GN	3	4	5	57	0	3	0.105	1.37288	3.74331	0.108	24.9646	11.895
GN	3	4	5	58	1	1	0.44	0.741008	9.4046	0.175	28.2427	9.20529
GN	3	4	5	59	1	2	0.348	3.07295	11.511	0.187	33.9942	13.6265
GN	3	4	5	60	1	0	0.4	1.01322	14.2522	0.189	46.4921	12.9408
GN	3	4	5	61	1	0	0.341	3.7215	13.8641	0.165	50.407	14.6321
GN	3	4	5	62	1	0	0.467	0.332128	12.5663	0.207	42.945	13.793
GN	4	1	1	1	0	0	0.102	1.2063	4.03031	0.131	28.947	10.2269
GN	4	1	1	2	0	0	0.169	0.338755	3.12964	0.056	22.5033	6.77106
GN	4	1	1	3	0	0	0.174	0.600127	4.79442	0.138	28.7492	9.21026
GN	4	1	1	4	0	3	0.092	2.3369	4.61847	0.151	28.4506	9.60984
GN	4	1	1	5	1	1	0.455	0.55251	9.47372	0.177	29.2813	8.87376
GN	4	1	1	6	1	2	0.241	3.40288	13.4213	0.159	51.9775	12.9098
GN	4	1	1	7	1	0	0.198	3.72042	10.7082	0.15	49.507	17.0612
GN	4	1	1	8	1	0	0.193	3.83073	14.7892	0.183	63.2189	17.7559
GN	4	1	1	9	1	3	0.264	1.88262	12.7261	0.175	48.3881	13.6574
GN	4	1	1	10	0	1	0.058	2.57007	5.10396	0.098	47.7336	12.6672
GN	4	1	1	11	0	2	0.157	1.15563	5.8579	0.127	33.9912	7.29424
GN	4	1	1	12	0	0	0.152	0.402186	5.46829	0.095	40.1688	8.88623
GN	4	1	1	13	0	0	0.179	0.666038	6.27995	0.06	36.8144	9.4705
GN	4	1	1	14	0	3	0.196	0.416173	4.98855	0.103	30.931	7.73058
GN	4	1	1	15	1	1	0.441	2.4148	13.0981	0.215	44.6438	12.9034
GN	4	1	1	16	1	2	0.42	0.456809	12.9331	0.169	46.8845	14.509
GN	4	1	1	17	1	0	0.232	2.56287	12.04	0.144	51.6919	16.6288
GN	4	1	1	18	1	0	0.274	2.34612	13.0139	0.147	45.6487	13.7385
GN	4	1	1	19	1	0	0.32	1.21961	12.7332	0.169	44.1168	14.6643
GN	4	1	1	20	1	3	0.165	3.33321	10.2361	0.097	59.5345	25.5427
GN	4	1	1	21	0	1	0.121	0.433053	3.5249	0.121	39.0567	8.36395
GN	4	1	1	22	0	2	0.118	0.56047	4.33209	0.067	35.2824	7.59314
GN	4	1	1	23	0	0	0.186	0.824771	4.77729	0.109	23.7738	5.78875
GN	4	1	1	24	0	0	0.124	1.72854	4.1319	0.116	21.638	7.82054
GN	4	1	1	25	0	3	0.079	1.60558	3.64732	0.097	27.3478	9.47594
GN	4	1	1	26	1	1	0.498	1.50011	12.0973	0.232	27.9815	9.71101
GN	4	1	1	27	1	2	0.301	1.29624	11.5936	0.15	43.7675	10.8892
GN	4	1	1	28	1	0	0.407	0.488697	12.4769	0.171	45.0243	10.7403
GN	4	1	1	29	1	0	0.251	1.23212	10.1384	0.134	38.6403	15.8146
GN	4	1	1	30	1	3	0.167	3.50999	14.1834	0.136	70.0113	19.0713
GN	4	1	1	31	0	1	0.175	0.473526	6.00666	0.152	44.2525	13.2016
GN	4	1	1	32	0	2	0.162	0.679836	4.82516	0.123	34.2574	7.86349
GN	4	1	1	33	0	0	0.129	0.546971	2.94128	0.076	24.3505	6.36794
GN	4	1	1	34	0	0	0.103	5.44861	7.3864	0.543	24.9546	8.74172
GN	4	1	1	35	0	0	0.117	1.71929	3.62655	0.136	18.5219	7.23492
GN	4	1	1	36	0	3	0.115	0.921915	3.51998	0.074	28.59	7.11385
GN	4	1	1	37	1	1	0.402	1.72178	9.34106	0.175	32.7534	8.9855
GN	4	1	1	38	1	2	0.262	2.88106	10.9722	0.169	42.2021	13.8896
GN	4	1	1	39	1	0	0.16	1.83463	7.11336	0.084	38.7965	21.1604
GN	4	1	1	40	1	3	0.171	3.3738	9.71608	0.139	43.2567	19.5855
GN	4	1	1	41	0	1	0.067	0.43248	2.80712	0.038	38.5689	12.0554
GN	4	1	1	42	0	2	0.178	0.345609	4.01084	0.089	25.8892	5.18976
GN	4	1	1	43	0	0	0.148	1.22107	2.99362	0.134	12.6539	6.28705
GN	4	1	1	44	0	0	0.183	0.843902	3.04712	0.152	16.0097	7.35357
GN	4	1	1	45	0	0	0.26	0.298722	2.00045	0.144	9.64061	5.04629
GN	4	1	1	46	0	3	0.149	0.830311	2.6487	0.094	15.2332	6.161
GN	4	1	1	47	1	1	0.728	1.02458	8.59695	0.314	14.8038	6.20008
GN	4	1	1	48	1	2	0.36	2.39207	9.34424	0.143	32.152	17.1644
GN	4	1	1	49	1	0	0.469	3.03968	10.4865	0.223	29.2644	12.3752
GN	4	1	1	50	1	0	0.361	1.90786	10.07	0.227	26.0248	9.75794
GN	4	1	1	51	1	0	0.374	0.646688	8.7541	0.107	30.9822	13.5556
GN	4	1	1	52	1	3	0.399	0.978107	8.01561	0.148	23.513	12.4876
GN	4	1	1	53	0	1	0.11	1.18481	4.41493	0.133	39.4228	14.1802
GN	4	1	1	54	0	2	0.126	0.813555	3.39144	0.085	24.9985	6.57487
GN	4	1	1	55	0	0	0.173	0.696131	4.13938	0.134	23.545	7.57916
GN	4	1	1	56	0	0	0.067	1.82045	3.29582	0.094	26.9023	12.3584
GN	4	1	1	57	0	3	0.077	1.8998	4.03721	0.1	29.7857	9.73606
GN	4	1	1	58	1	1	0.418	1.74574	11.3395	0.226	29.9756	12.1043
GN	4	1	1	59	1	2	0.225	1.09332	7.77897	0.128	33.318	18.4422
GN	4	1	1	60	1	0	0.366	1.05451	10.6142	0.143	34.9878	14.8193
GN	4	1	1	61	1	0	0.413	1.80339	13.529	0.231	47.1414	13.3285
GN	4	1	1	62	1	3	0.378	1.89079	12.3755	0.194	41.4949	10.1518
GN	4	1	1	63	0	1	0.146	0.757681	5.80882	0.14	52.7368	8.94081
GN	4	1	1	64	0	2	0.138	2.25059	7.08561	0.113	38.4079	8.56368
GN	4	1	1	65	0	0	0.23	0.810346	3.66388	0.139	16.9097	4.61683
GN	4	1	1	66	0	0	0.182	1.31953	5.07565	0.181	22.6779	8.02428
GN	4	1	1	67	0	0	0.17	0.848338	3.63748	0.089	19.1156	7.2062
GN	4	1	5	1	0	0	0.153	0.680903	2.90083	0.138	18.2023	7.63483
GN	4	1	5	2	0	0	0.122	0.872256	5.47887	0.09	39.67	8.43832
GN	4	1	5	3	0	3	0.131	1.52694	4.93117	0.097	31.964	7.42053
GN	4	1	5	4	1	1	0.505	0.959774	10.1472	0.343	28.3495	10.2349
GN	4	1	5	5	1	2	0.381	1.70349	11.9948	0.18	38.2811	13.3399
GN	4	1	5	6	1	0	0.311	1.10268	13.7225	0.171	47.6486	12.3792
GN	4	1	5	7	1	0	0.354	1.04683	12.1189	0.146	39.3146	11.7081
GN	4	1	5	8	1	3	0.243	3.64908	13.5243	0.188	50.5615	13.1228
GN	4	1	5	9	0	1	0.092	1.55765	6.59291	0.063	59.2286	9.97986
GN	4	1	5	10	0	2	0.152	1.85509	6.72258	0.096	37.9263	6.5316
GN	4	1	5	11	0	0	0.12	2.9414	5.68054	0.162	24.422	7.9668
GN	4	1	5	12	0	3	0.309	0.347746	5.83673	0.148	32.0953	7.12196
GN	4	1	5	13	1	1	0.419	1.63741	15.8119	0.188	47.838	9.9961
GN	4	1	5	14	1	2	0.326	4.94749	14.4251	0.233	40.329	12.8822
GN	4	1	5	15	1	0	0.348	1.87128	12.3173	0.156	46.9557	15.599
GN	4	1	5	16	1	0	0.24	3.52542	12.7676	0.174	48.3544	12.9335
GN	4	1	5	17	1	3	0.308	2.15778	13.2195	0.161	44.566	13.325
GN	4	1	5	18	0	1	0.074	1.58332	4.41869	0.087	39.522	11.346
GN	4	1	5	19	0	2	0.134	1.55734	5.73231	0.095	36.3749	6.58151
GN	4	1	5	20	0	0	0.146	0.734347	4.19146	0.072	27.7002	6.91273
GN	4	1	5	21	0	0	0.055	2.44046	3.70378	0.12	24.4165	15.8642
GN	4	1	5	22	0	0	0.133	0.877121	4.00087	0.09	25.6745	6.86598
GN	4	1	5	23	0	3	0.123	0.480801	3.31929	0.059	26.7622	8.16982
GN	4	1	5	24	1	1	0.653	1.3075	11.5092	0.252	26.1856	7.64082
GN	4	1	5	25	1	2	0.426	0.876018	12.3344	0.181	35.4727	9.07216
GN	4	1	5	26	1	0	0.327	1.67451	13.0353	0.217	42.4076	12.1875
GN	4	1	5	27	1	0	0.256	2.28385	9.69896	0.171	33.6587	13.061
GN	4	1	5	28	1	0	0.249	1.43321	10.5924	0.149	48.1545	14.3842
GN	4	1	5	29	1	3	0.156	3.39316	11.1401	0.117	57.9602	23.8197
GN	4	1	5	30	0	1	0.125	0.777699	4.09918	0.121	39.1201	13.1858
GN	4	1	5	31	0	2	0.27	1.30095	9.16699	0.196	59.5084	4.86224
GN	4	1	5	32	0	0	0.163	1.74307	4.78183	0.159	22.643	7.16453
GN	4	1	5	33	0	0	0.154	2.19489	6.10401	0.17	27.9777	6.07978
GN	4	1	5	34	0	3	0.145	1.46134	4.39657	0.118	22.975	6.8417
GN	4	1	5	35	1	1	0.52	0.339689	14.0293	0.203	36.8042	15.479
GN	4	1	5	36	1	2	0.317	2.88115	13.4364	0.208	43.0312	13.8585
GN	4	1	5	37	1	0	0.279	3.29322	12.6703	0.168	48.9646	18.9306
GN	4	1	5	38	1	3	0.291	2.51051	10.8265	0.147	43.2524	15.3861
GN	4	1	5	39	0	1	0.082	0.493777	1.88773	0.061	23.2727	9.66813
GN	4	1	5	40	0	2	0.267	0.813928	6.11187	0.207	30.0735	5.82174
GN	4	1	5	41	0	0	0.137	2.13951	5.00361	0.177	22.8358	7.11473
GN	4	1	5	42	0	3	0.185	1.46311	4.10088	0.178	17.3487	5.50873
GN	4	1	5	43	1	1	0.609	1.35059	12.4459	0.311	30.5559	7.0034
GN	4	1	5	44	1	2	0.313	3.20292	13.6928	0.174	43.5039	15.8722
GN	4	1	5	45	1	0	0.246	2.36691	12.3453	0.182	46.386	13.8077
GN	4	1	5	46	1	0	0.174	5.4663	13.531	0.223	59.8599	17.9977
GN	4	1	5	47	1	0	0.238	3.19011	11.6972	0.166	42.7464	15.5303
GN	4	1	5	48	1	3	0.395	0.302985	12.4981	0.265	261.56	62.6634
GN	4	1	5	49	0	1	0.042	4.38088	6.26302	0.133	45.5278	17.3697
GN	4	1	5	50	0	2	0.157	0.44626	4.68978	0.096	30.6814	6.08457
GN	4	1	5	51	0	0	0.189	0.320924	4.30369	0.145	32.5737	10.9634
GN	4	1	5	52	0	3	0.185	0.364457	3.90052	0.129	21.6525	8.1486
GN	4	1	5	53	1	1	0.419	0.978121	8.5772	0.142	36.497	12.1093
GN	4	1	5	54	1	2	0.351	0.484004	7.67929	0.145	29.6352	15.7363
GN	4	1	5	55	1	0	0.321	0.630497	7.76964	0.116	32.8958	21.7749
GN	4	1	5	56	1	0	0.265	2.94019	8.66282	0.135	36.9843	15.8811
GN	4	1	5	57	1	0	0.205	3.21453	10.9616	0.152	44.5161	18.4698
GN	4	1	5	58	1	3	0.261	1.7621	10.2398	0.162	42.078	15.9809
GN	4	1	5	59	0	1	0.055	1.8542	3.94013	0.098	39.7605	15.4926
GN	4	1	5	60	0	2	0.113	0.389615	2.61756	0.045	21.1382	8.46212
GN	4	1	5	61	0	0	0.151	0.912803	2.6832	0.099	18.6015	6.29166
GN	4	1	5	62	0	0	0.124	1.36986	3.44029	0.108	20.4624	11.7942
GN	4	1	5	63	0	0	0.082	2.70764	4.75481	0.114	27.0108	11.5988
GN	4	1	5	64	0	0	0.086	2.4524	4.36547	0.155	24.7867	9.23968

## Sheet: Explanation
Explanation of variable values
VariableName	Values	Unit	Explanation
Days	[1-3]	1	On which day the data was gathered.
FeedbackGroup	[1-4]	N/A	Which experimental group the participant belongs to: 1 = No Feedback; 2 = DESC feedback; 3 = Continuous feedback; 4 = Hybrid feedback.
FeedbackCondition	[1-5]	N/A	Which feedback condition the participant was experiencing: 1 = (first) No Feedback; 2 = DESC feedback; 3 = Continuous feedback; 4 = Hybrid feedback; 5 = second No feedback block.
TrialNumber	[6-40]	1	The first five trials of each experimental condition were deleted as "training data"; ergo, low weight trials go from 6 to 20, high weight trials from 26 to 40.
Weight	[0-1]	N/A	The weight of the object in each trial: 0 = low (80g); 1 = high (270g).
WeightChangeIndex	[0-3]	N/A	Indicates the relevant trials for experiment 2: 0 = other trials; 1 = weight change trial; 2 = trial following a weight change; 3 = trial preceding a weight change/last trial in a series of same-weight trials.
DurationLoadPhase		s	The duration of the load phase in seconds.
GFAtStartOfLoadPhase		N	The Grasp Force at the start of the load phase in Newton.
GFAtLiftoff		N	The Grasp Force at the moment of object liftoff in Newton.
GFLFdelay		s	The delay between the Lift Force reaching 50% of ist maximum value and the Grasp Force reaching the same value in seconds.
MaxGFrateDuringLoadPhase		N/s	The maximum rate of change of the Grasp Force during the load phase in Newton/second.
MaxLFrateDuringLoad		N/s	The maximum rate of change of the Lift Force during the load phase in Newton/second.
Missing data	99999		Missing data is assigned a value of 99999.
Missing trials			A small number of trials may have been discarded due to technical failures or object slips.
